# Supplementary material for: A 19-isolate reference-quality global pangenome for the fungal wheat pathogen Zymoseptoria tritici
Source: BMC Biol. 2020 Feb 11;18:12. doi: 10.1186/s12915-020-0744-3 (PMC7014611; doi:10.1186/s12915-020-0744-3)
Supplement: Supplementary file 2 — Table S1. List of all identified orthogroups and pangenome categorization. Table S2. List of the genes encoding Major Facilitator Superfamily domains (IPR036259). Table S3. Summary table of the analyzed isolates. [file 12915_2020_744_MOESM2_ESM.xlsx]

## Sheet: Table S1
Table S1: List of all identified orthogroups and pangenome categorization
isolate	gene	orthogroup	N_genes	N_isolates	pangenome category	chr	start	stop	sigPhobius	CAZyClass	CAZyme	effector	CPM	GO	cluster	type	class	protein_length	origin
ST99CH_1A5	g1	OG0000008	18	13	accessory	chr_1	42258	42653	NA	NA	NA	NA	0	NA	NA	NA	NA	131	Europe
ST99CH_1A5	g10	OG0000526	1	19	core	chr_1	97547	99391	NA	NA	NA	NA	84.5605190822843	GO:0005515	NA	NA	NA	354	Europe
ST99CH_1A5	g100	OG0011368	1	11	accessory	chr_1	438676	439296	NA	NA	NA	NA	0.3362372463111	NA	NA	NA	NA	206	Europe
ST99CH_1A5	g1000	OG0001351	1	19	core	chr_1	2850439	2852613	NA	NA	NA	NA	92.3591514912999	NA	NA	NA	NA	670	Europe
ST99CH_1A5	g10000	OG0002740	1	19	core	chr_10	1494870	1497085	NA	NA	NA	NA	63.3396029603177	GO:0046872	NA	NA	NA	678	Europe
ST99CH_1A5	g10001	OG0002741	1	19	core	chr_10	1498574	1501008	NA	NA	NA	NA	22.1791128417539	NA	NA	NA	NA	790	Europe
ST99CH_1A5	g10002	OG0002742	1	19	core	chr_10	1501852	1505667	NA	NA	NA	NA	29.7910087378098	GO:0005515	NA	NA	NA	1271	Europe
ST99CH_1A5	g10003	OG0002743	1	19	core	chr_10	1506114	1507179	secreted	NA	NA	NA	2.88914994560149	NA	NA	NA	NA	313	Europe
ST99CH_1A5	g10004	OG0002744	1	19	core	chr_10	1507836	1509995	secreted	NA	NA	NA	21.3420950023736	NA	NA	NA	NA	674	Europe
ST99CH_1A5	g10005	OG0002745	1	19	core	chr_10	1511106	1515126	NA	NA	NA	NA	428.668615852762	GO:0000287	NA	NA	NA	1048	Europe
ST99CH_1A5	g10005	OG0002745	1	19	core	chr_10	1511106	1515126	NA	NA	NA	NA	428.668615852762	GO:0030976	NA	NA	NA	1048	Europe
ST99CH_1A5	g10005	OG0002745	1	19	core	chr_10	1511106	1515126	NA	NA	NA	NA	428.668615852762	GO:0030976	NA	NA	NA	1048	Europe
ST99CH_1A5	g10005	OG0002745	1	19	core	chr_10	1511106	1515126	NA	NA	NA	NA	428.668615852762	GO:0016020	NA	NA	NA	1048	Europe
ST99CH_1A5	g10005	OG0002745	1	19	core	chr_10	1511106	1515126	NA	NA	NA	NA	428.668615852762	GO:0003824	NA	NA	NA	1048	Europe
ST99CH_1A5	g10005	OG0002745	1	19	core	chr_10	1511106	1515126	NA	NA	NA	NA	428.668615852762	GO:0030976	NA	NA	NA	1048	Europe
ST99CH_1A5	g10006	OG0011641	1	11	accessory	chr_10	1515749	1516409	NA	NA	NA	NA	5.31165524144551	GO:0016627	NA	NA	NA	185	Europe
ST99CH_1A5	g10006	OG0011641	1	11	accessory	chr_10	1515749	1516409	NA	NA	NA	NA	5.31165524144551	GO:0000104	NA	NA	NA	185	Europe
ST99CH_1A5	g10006	OG0011641	1	11	accessory	chr_10	1515749	1516409	NA	NA	NA	NA	5.31165524144551	GO:0006099	NA	NA	NA	185	Europe
ST99CH_1A5	g10006	OG0011641	1	11	accessory	chr_10	1515749	1516409	NA	NA	NA	NA	5.31165524144551	GO:0045281	NA	NA	NA	185	Europe
ST99CH_1A5	g10007	OG0002746	1	19	core	chr_10	1517003	1518048	secreted	NA	NA	NA	35.3911940119001	NA	NA	NA	NA	326	Europe
ST99CH_1A5	g10008	OG0009517	1	17	accessory	chr_10	1518649	1520095	NA	NA	NA	NA	1.40293654062704	NA	NA	NA	NA	446	Europe
ST99CH_1A5	g10009	OG0011667	1	10	accessory	chr_10	1522551	1523168	NA	NA	NA	NA	0.801668937674963	NA	NA	NA	NA	205	Europe
ST99CH_1A5	g1001	OG0001352	1	19	core	chr_1	2853992	2855263	NA	NA	NA	NA	45.4532804769266	NA	NA	NA	NA	423	Europe
ST99CH_1A5	g10010	OG0009518	1	18	accessory	chr_10	1524975	1526626	NA	NA	NA	NA	15.9135400290529	GO:0016021	NA	NA	NA	498	Europe
ST99CH_1A5	g10010	OG0009518	1	18	accessory	chr_10	1524975	1526626	NA	NA	NA	NA	15.9135400290529	GO:0055085	NA	NA	NA	498	Europe
ST99CH_1A5	g10011	OG0009519	1	18	accessory	chr_10	1528269	1529608	secreted	NA	NA	NA	8.49147678871985	NA	NA	NA	NA	430	Europe
ST99CH_1A5	g10012	OG0009520	1	18	accessory	chr_10	1530520	1532861	secreted	GH51	CAZyme	NA	15.0476576043103	GO:0046373	NA	NA	NA	690	Europe
ST99CH_1A5	g10012	OG0009520	1	18	accessory	chr_10	1530520	1532861	secreted	GH51	CAZyme	NA	15.0476576043103	GO:0046556	NA	NA	NA	690	Europe
ST99CH_1A5	g10013	OG0009521	1	18	accessory	chr_10	1533776	1534469	secreted	NA	NA	effector	2.50856001304577	NA	NA	NA	NA	210	Europe
ST99CH_1A5	g10014	OG0009522	1	18	accessory	chr_10	1535461	1536945	NA	NA	NA	NA	2.68482139841408	NA	NA	NA	NA	494	Europe
ST99CH_1A5	g10015	OG0000064	2	18	accessory	chr_10	1537784	1542329	NA	NA	NA	NA	11.9348273969579	GO:0046872	NA	NA	NA	1443	Europe
ST99CH_1A5	g10015	OG0000064	2	18	accessory	chr_10	1537784	1542329	NA	NA	NA	NA	11.9348273969579	GO:0003676	NA	NA	NA	1443	Europe
ST99CH_1A5	g10016	OG0000064	2	18	accessory	chr_10	1542606	1546964	NA	NA	NA	NA	0.477501666041153	NA	NA	NA	NA	1452	Europe
ST99CH_1A5	g10017	OG0009523	1	18	accessory	chr_10	1547239	1548467	NA	NA	NA	NA	219.958906510797	GO:0055114	NA	NA	NA	354	Europe
ST99CH_1A5	g10017	OG0009523	1	18	accessory	chr_10	1547239	1548467	NA	NA	NA	NA	219.958906510797	GO:0016491	NA	NA	NA	354	Europe
ST99CH_1A5	g10017	OG0009523	1	18	accessory	chr_10	1547239	1548467	NA	NA	NA	NA	219.958906510797	GO:0008270	NA	NA	NA	354	Europe
ST99CH_1A5	g10017	OG0009523	1	18	accessory	chr_10	1547239	1548467	NA	NA	NA	NA	219.958906510797	GO:0016491	NA	NA	NA	354	Europe
ST99CH_1A5	g10017	OG0009523	1	18	accessory	chr_10	1547239	1548467	NA	NA	NA	NA	219.958906510797	GO:0055114	NA	NA	NA	354	Europe
ST99CH_1A5	g10018	OG0009524	1	18	accessory	chr_10	1553799	1554291	secreted	NA	NA	effector	39.9213930525607	NA	NA	NA	NA	109	Europe
ST99CH_1A5	g10019	OG0009525	1	18	accessory	chr_10	1554884	1555642	NA	NA	NA	NA	53.6770126549346	GO:0006779	cluster-23	other	t1pks	252	Europe
ST99CH_1A5	g10019	OG0009525	1	18	accessory	chr_10	1554884	1555642	NA	NA	NA	NA	53.6770126549346	GO:0019354	cluster-23	other	t1pks	252	Europe
ST99CH_1A5	g10019	OG0009525	1	18	accessory	chr_10	1554884	1555642	NA	NA	NA	NA	53.6770126549346	GO:0043115	cluster-23	other	t1pks	252	Europe
ST99CH_1A5	g10019	OG0009525	1	18	accessory	chr_10	1554884	1555642	NA	NA	NA	NA	53.6770126549346	GO:0055114	cluster-23	other	t1pks	252	Europe
ST99CH_1A5	g1002	OG0001353	1	19	core	chr_1	2855778	2858127	NA	NA	NA	NA	49.6921676425635	GO:0003824	NA	NA	NA	676	Europe
ST99CH_1A5	g1002	OG0001353	1	19	core	chr_1	2855778	2858127	NA	NA	NA	NA	49.6921676425635	GO:0008152	NA	NA	NA	676	Europe
ST99CH_1A5	g1002	OG0001353	1	19	core	chr_1	2855778	2858127	NA	NA	NA	NA	49.6921676425635	GO:0006629	NA	NA	NA	676	Europe
ST99CH_1A5	g1002	OG0001353	1	19	core	chr_1	2855778	2858127	NA	NA	NA	NA	49.6921676425635	GO:0030729	NA	NA	NA	676	Europe
ST99CH_1A5	g10020	OG0009526	1	18	accessory	chr_10	1562400	1563377	NA	NA	NA	NA	0.993927510185089	NA	cluster-23	other	t1pks	325	Europe
ST99CH_1A5	g10021	OG0009527	1	18	accessory	chr_10	1563789	1565662	NA	NA	NA	NA	1.76602799036364	GO:0005506	cluster-23	biosynthetic	t1pks	550	Europe
ST99CH_1A5	g10021	OG0009527	1	18	accessory	chr_10	1563789	1565662	NA	NA	NA	NA	1.76602799036364	GO:0016705	cluster-23	biosynthetic	t1pks	550	Europe
ST99CH_1A5	g10021	OG0009527	1	18	accessory	chr_10	1563789	1565662	NA	NA	NA	NA	1.76602799036364	GO:0020037	cluster-23	biosynthetic	t1pks	550	Europe
ST99CH_1A5	g10021	OG0009527	1	18	accessory	chr_10	1563789	1565662	NA	NA	NA	NA	1.76602799036364	GO:0055114	cluster-23	biosynthetic	t1pks	550	Europe
ST99CH_1A5	g10022	OG0009528	1	18	accessory	chr_10	1566282	1567930	NA	NA	NA	NA	9.69372365734033	GO:0016021	cluster-23	transport	t1pks	531	Europe
ST99CH_1A5	g10022	OG0009528	1	18	accessory	chr_10	1566282	1567930	NA	NA	NA	NA	9.69372365734033	GO:0055085	cluster-23	transport	t1pks	531	Europe
ST99CH_1A5	g10023	OG0009529	1	18	accessory	chr_10	1568321	1570007	NA	NA	NA	NA	6.91770737086635	GO:0003824	cluster-23	biosynthetic	t1pks	464	Europe
ST99CH_1A5	g10023	OG0009529	1	18	accessory	chr_10	1568321	1570007	NA	NA	NA	NA	6.91770737086635	GO:0009058	cluster-23	biosynthetic	t1pks	464	Europe
ST99CH_1A5	g10023	OG0009529	1	18	accessory	chr_10	1568321	1570007	NA	NA	NA	NA	6.91770737086635	GO:0030170	cluster-23	biosynthetic	t1pks	464	Europe
ST99CH_1A5	g10024	OG0009530	1	18	accessory	chr_10	1570796	1572081	NA	NA	NA	NA	0	NA	cluster-23	biosynthetic-additional	t1pks	351	Europe
ST99CH_1A5	g10025	OG0002747	1	18	accessory	chr_10	1572225	1573934	NA	NA	NA	NA	16.1786339844773	GO:0009058	cluster-23	biosynthetic-additional	t1pks	530	Europe
ST99CH_1A5	g10025	OG0002747	1	18	accessory	chr_10	1572225	1573934	NA	NA	NA	NA	16.1786339844773	GO:0030170	cluster-23	biosynthetic-additional	t1pks	530	Europe
ST99CH_1A5	g10025	OG0002747	1	18	accessory	chr_10	1572225	1573934	NA	NA	NA	NA	16.1786339844773	GO:0003824	cluster-23	biosynthetic-additional	t1pks	530	Europe
ST99CH_1A5	g10026	OG0009531	1	18	accessory	chr_10	1574751	1582283	NA	NA	NA	NA	8.93519444751638	GO:0003824	cluster-23	biosynthetic	t1pks	2491	Europe
ST99CH_1A5	g10026	OG0009531	1	18	accessory	chr_10	1574751	1582283	NA	NA	NA	NA	8.93519444751638	GO:0008152	cluster-23	biosynthetic	t1pks	2491	Europe
ST99CH_1A5	g10026	OG0009531	1	18	accessory	chr_10	1574751	1582283	NA	NA	NA	NA	8.93519444751638	GO:0008152	cluster-23	biosynthetic	t1pks	2491	Europe
ST99CH_1A5	g10026	OG0009531	1	18	accessory	chr_10	1574751	1582283	NA	NA	NA	NA	8.93519444751638	GO:0031177	cluster-23	biosynthetic	t1pks	2491	Europe
ST99CH_1A5	g10026	OG0009531	1	18	accessory	chr_10	1574751	1582283	NA	NA	NA	NA	8.93519444751638	GO:0008152	cluster-23	biosynthetic	t1pks	2491	Europe
ST99CH_1A5	g10026	OG0009531	1	18	accessory	chr_10	1574751	1582283	NA	NA	NA	NA	8.93519444751638	GO:0016740	cluster-23	biosynthetic	t1pks	2491	Europe
ST99CH_1A5	g10026	OG0009531	1	18	accessory	chr_10	1574751	1582283	NA	NA	NA	NA	8.93519444751638	GO:0055114	cluster-23	biosynthetic	t1pks	2491	Europe
ST99CH_1A5	g10026	OG0009531	1	18	accessory	chr_10	1574751	1582283	NA	NA	NA	NA	8.93519444751638	GO:0016491	cluster-23	biosynthetic	t1pks	2491	Europe
ST99CH_1A5	g10027	OG0009532	1	18	accessory	chr_10	1582624	1584412	NA	NA	NA	NA	4.65789219003605	NA	cluster-23	other	t1pks	462	Europe
ST99CH_1A5	g10028	OG0009533	1	18	accessory	chr_10	1587063	1588782	NA	NA	NA	NA	2.24081540233387	GO:0005506	cluster-23	biosynthetic	t1pks	500	Europe
ST99CH_1A5	g10028	OG0009533	1	18	accessory	chr_10	1587063	1588782	NA	NA	NA	NA	2.24081540233387	GO:0016705	cluster-23	biosynthetic	t1pks	500	Europe
ST99CH_1A5	g10028	OG0009533	1	18	accessory	chr_10	1587063	1588782	NA	NA	NA	NA	2.24081540233387	GO:0020037	cluster-23	biosynthetic	t1pks	500	Europe
ST99CH_1A5	g10028	OG0009533	1	18	accessory	chr_10	1587063	1588782	NA	NA	NA	NA	2.24081540233387	GO:0055114	cluster-23	biosynthetic	t1pks	500	Europe
ST99CH_1A5	g10029	OG0009534	1	18	accessory	chr_10	1590998	1592385	NA	NA	NA	NA	3.39622006913906	NA	cluster-23	other	t1pks	441	Europe
ST99CH_1A5	g1003	OG0001354	1	19	core	chr_1	2858706	2860148	NA	NA	NA	NA	33.4399008516289	GO:0055085	NA	NA	NA	392	Europe
ST99CH_1A5	g10030	OG0009535	1	18	accessory	chr_10	1592880	1594615	NA	NA	NA	NA	0.49228589478936	GO:0005506	cluster-23	biosynthetic	t1pks	520	Europe
ST99CH_1A5	g10030	OG0009535	1	18	accessory	chr_10	1592880	1594615	NA	NA	NA	NA	0.49228589478936	GO:0016705	cluster-23	biosynthetic	t1pks	520	Europe
ST99CH_1A5	g10030	OG0009535	1	18	accessory	chr_10	1592880	1594615	NA	NA	NA	NA	0.49228589478936	GO:0020037	cluster-23	biosynthetic	t1pks	520	Europe
ST99CH_1A5	g10030	OG0009535	1	18	accessory	chr_10	1592880	1594615	NA	NA	NA	NA	0.49228589478936	GO:0055114	cluster-23	biosynthetic	t1pks	520	Europe
ST99CH_1A5	g10030	OG0009535	1	18	accessory	chr_10	1592880	1594615	NA	NA	NA	NA	0.49228589478936	GO:0016705	cluster-23	biosynthetic	t1pks	520	Europe
ST99CH_1A5	g10030	OG0009535	1	18	accessory	chr_10	1592880	1594615	NA	NA	NA	NA	0.49228589478936	GO:0055114	cluster-23	biosynthetic	t1pks	520	Europe
ST99CH_1A5	g10031	OG0009536	1	18	accessory	chr_10	1594787	1595251	NA	NA	NA	NA	28.644959791611	NA	cluster-23	other	t1pks	154	Europe
ST99CH_1A5	g10032	OG0009537	1	18	accessory	chr_10	1595435	1596115	NA	NA	NA	NA	41.0970104562559	NA	cluster-23	other	t1pks	202	Europe
ST99CH_1A5	g10033	OG0010581	1	16	accessory	chr_10	1596183	1598642	NA	NA	NA	NA	0	NA	cluster-23	other	t1pks	819	Europe
ST99CH_1A5	g10034	OG0009538	1	18	accessory	chr_10	1599285	1600847	NA	NA	NA	NA	0	NA	cluster-23	other	t1pks	520	Europe
ST99CH_1A5	g10035	OG0009539	1	18	accessory	chr_10	1601366	1602274	NA	NA	NA	NA	0	NA	cluster-23	other	t1pks	302	Europe
ST99CH_1A5	g10036	OG0010808	1	15	accessory	chr_10	1602647	1603528	NA	NA	NA	NA	0	NA	NA	NA	NA	293	Europe
ST99CH_1A5	g10037	OG0009540	1	18	accessory	chr_10	1603910	1605128	NA	NA	NA	NA	11.231283151162	GO:0016705	NA	NA	NA	387	Europe
ST99CH_1A5	g10037	OG0009540	1	18	accessory	chr_10	1603910	1605128	NA	NA	NA	NA	11.231283151162	GO:0055114	NA	NA	NA	387	Europe
ST99CH_1A5	g10038	OG0009541	1	18	accessory	chr_10	1605637	1606769	NA	NA	NA	NA	2.87436571685329	GO:0008270	NA	NA	NA	273	Europe
ST99CH_1A5	g10038	OG0009541	1	18	accessory	chr_10	1605637	1606769	NA	NA	NA	NA	2.87436571685329	GO:0016491	NA	NA	NA	273	Europe
ST99CH_1A5	g10038	OG0009541	1	18	accessory	chr_10	1605637	1606769	NA	NA	NA	NA	2.87436571685329	GO:0055114	NA	NA	NA	273	Europe
ST99CH_1A5	g10038	OG0009541	1	18	accessory	chr_10	1605637	1606769	NA	NA	NA	NA	2.87436571685329	GO:0055114	NA	NA	NA	273	Europe
ST99CH_1A5	g10039	OG0009542	1	18	accessory	chr_10	1607298	1608218	NA	NA	NA	NA	5.55254564873191	GO:0003824	NA	NA	NA	306	Europe
ST99CH_1A5	g10039	OG0009542	1	18	accessory	chr_10	1607298	1608218	NA	NA	NA	NA	5.55254564873191	GO:0006281	NA	NA	NA	306	Europe
ST99CH_1A5	g10039	OG0009542	1	18	accessory	chr_10	1607298	1608218	NA	NA	NA	NA	5.55254564873191	GO:0006284	NA	NA	NA	306	Europe
ST99CH_1A5	g1004	OG0001355	1	19	core	chr_1	2860391	2862061	NA	NA	NA	NA	35.6507958603992	GO:0005515	NA	NA	NA	556	Europe
ST99CH_1A5	g10040	OG0000213	1	18	accessory	chr_10	1608455	1610387	NA	NA	NA	NA	95.2595699985109	GO:0003676	NA	NA	NA	514	Europe
ST99CH_1A5	g10040	OG0000213	1	18	accessory	chr_10	1608455	1610387	NA	NA	NA	NA	95.2595699985109	GO:0000981	NA	NA	NA	514	Europe
ST99CH_1A5	g10040	OG0000213	1	18	accessory	chr_10	1608455	1610387	NA	NA	NA	NA	95.2595699985109	GO:0005634	NA	NA	NA	514	Europe
ST99CH_1A5	g10040	OG0000213	1	18	accessory	chr_10	1608455	1610387	NA	NA	NA	NA	95.2595699985109	GO:0006355	NA	NA	NA	514	Europe
ST99CH_1A5	g10040	OG0000213	1	18	accessory	chr_10	1608455	1610387	NA	NA	NA	NA	95.2595699985109	GO:0008270	NA	NA	NA	514	Europe
ST99CH_1A5	g10040	OG0000213	1	18	accessory	chr_10	1608455	1610387	NA	NA	NA	NA	95.2595699985109	GO:0046872	NA	NA	NA	514	Europe
ST99CH_1A5	g10040	OG0000213	1	18	accessory	chr_10	1608455	1610387	NA	NA	NA	NA	95.2595699985109	GO:0003677	NA	NA	NA	514	Europe
ST99CH_1A5	g10040	OG0000213	1	18	accessory	chr_10	1608455	1610387	NA	NA	NA	NA	95.2595699985109	GO:0005634	NA	NA	NA	514	Europe
ST99CH_1A5	g10040	OG0000213	1	18	accessory	chr_10	1608455	1610387	NA	NA	NA	NA	95.2595699985109	GO:0006351	NA	NA	NA	514	Europe
ST99CH_1A5	g10040	OG0000213	1	18	accessory	chr_10	1608455	1610387	NA	NA	NA	NA	95.2595699985109	GO:0008270	NA	NA	NA	514	Europe
ST99CH_1A5	g10041	OG0009543	1	18	accessory	chr_10	1611383	1611883	NA	NA	NA	NA	10.4673254331962	NA	NA	NA	NA	166	Europe
ST99CH_1A5	g10042	OG0009544	1	18	accessory	chr_10	1612308	1613355	NA	NA	NA	NA	192.077968331927	NA	NA	NA	NA	306	Europe
ST99CH_1A5	g10043	OG0010269	1	17	accessory	chr_10	1613825	1614307	NA	NA	NA	NA	25.4667031387974	GO:0016787	NA	NA	NA	160	Europe
ST99CH_1A5	g10044	OG0009545	1	18	accessory	chr_10	1614588	1615269	NA	NA	NA	NA	545.340147883348	GO:0051920	NA	NA	NA	168	Europe
ST99CH_1A5	g10044	OG0009545	1	18	accessory	chr_10	1614588	1615269	NA	NA	NA	NA	545.340147883348	GO:0055114	NA	NA	NA	168	Europe
ST99CH_1A5	g10045	OG0000253	1	18	accessory	chr_10	1615726	1619954	NA	NA	NA	NA	5.82300451351473	GO:0005515	NA	NA	NA	1390	Europe
ST99CH_1A5	g10045	OG0000253	1	18	accessory	chr_10	1615726	1619954	NA	NA	NA	NA	5.82300451351473	GO:0003824	NA	NA	NA	1390	Europe
ST99CH_1A5	g10045	OG0000253	1	18	accessory	chr_10	1615726	1619954	NA	NA	NA	NA	5.82300451351473	GO:0009116	NA	NA	NA	1390	Europe
ST99CH_1A5	g10046	OG0009546	1	18	accessory	chr_10	1620435	1621361	NA	NA	NA	NA	1.14062043805698	NA	NA	NA	NA	308	Europe
ST99CH_1A5	g10047	OG0010809	1	15	accessory	chr_10	1621619	1622011	NA	NA	NA	NA	0.462717437292946	NA	NA	NA	NA	130	Europe
ST99CH_1A5	g10048	OG0009547	1	18	accessory	chr_10	1622204	1624213	secreted	NA	NA	NA	22.0164227267402	NA	NA	NA	NA	669	Europe
ST99CH_1A5	g10049	OG0009548	1	18	accessory	chr_10	1633044	1634957	secreted	GH37	CAZyme	NA	3.0117029241188	GO:0004555	NA	NA	NA	637	Europe
ST99CH_1A5	g10049	OG0009548	1	18	accessory	chr_10	1633044	1634957	secreted	GH37	CAZyme	NA	3.0117029241188	GO:0005991	NA	NA	NA	637	Europe
ST99CH_1A5	g10049	OG0009548	1	18	accessory	chr_10	1633044	1634957	secreted	GH37	CAZyme	NA	3.0117029241188	GO:0003824	NA	NA	NA	637	Europe
ST99CH_1A5	g1005	OG0011916	1	9	accessory	chr_1	2863727	2864345	NA	NA	NA	NA	18.1287141863549	NA	NA	NA	NA	175	Europe
ST99CH_1A5	g10050	OG0009549	1	18	accessory	chr_10	1636140	1638210	NA	NA	NA	NA	26.0376984121188	GO:0000981	NA	NA	NA	654	Europe
ST99CH_1A5	g10050	OG0009549	1	18	accessory	chr_10	1636140	1638210	NA	NA	NA	NA	26.0376984121188	GO:0005634	NA	NA	NA	654	Europe
ST99CH_1A5	g10050	OG0009549	1	18	accessory	chr_10	1636140	1638210	NA	NA	NA	NA	26.0376984121188	GO:0006355	NA	NA	NA	654	Europe
ST99CH_1A5	g10050	OG0009549	1	18	accessory	chr_10	1636140	1638210	NA	NA	NA	NA	26.0376984121188	GO:0008270	NA	NA	NA	654	Europe
ST99CH_1A5	g10050	OG0009549	1	18	accessory	chr_10	1636140	1638210	NA	NA	NA	NA	26.0376984121188	GO:0003677	NA	NA	NA	654	Europe
ST99CH_1A5	g10050	OG0009549	1	18	accessory	chr_10	1636140	1638210	NA	NA	NA	NA	26.0376984121188	GO:0005634	NA	NA	NA	654	Europe
ST99CH_1A5	g10050	OG0009549	1	18	accessory	chr_10	1636140	1638210	NA	NA	NA	NA	26.0376984121188	GO:0006351	NA	NA	NA	654	Europe
ST99CH_1A5	g10050	OG0009549	1	18	accessory	chr_10	1636140	1638210	NA	NA	NA	NA	26.0376984121188	GO:0008270	NA	NA	NA	654	Europe
ST99CH_1A5	g10051	OG0009550	1	18	accessory	chr_10	1639600	1640359	NA	NA	NA	NA	0	NA	NA	NA	NA	235	Europe
ST99CH_1A5	g10052	OG0009551	1	18	accessory	chr_10	1641783	1643636	NA	NA	NA	NA	0	NA	NA	NA	NA	617	Europe
ST99CH_1A5	g10053	OG0009552	1	18	accessory	chr_10	1644118	1645230	NA	NA	NA	NA	0	NA	NA	NA	NA	370	Europe
ST99CH_1A5	g10054	OG0009553	1	18	accessory	chr_10	1646599	1647510	NA	NA	NA	NA	0	NA	NA	NA	NA	303	Europe
ST99CH_1A5	g10055	OG0009554	1	18	accessory	chr_10	1648617	1649992	NA	NA	NA	NA	23.6054218608179	GO:0016491	NA	NA	NA	406	Europe
ST99CH_1A5	g10055	OG0009554	1	18	accessory	chr_10	1648617	1649992	NA	NA	NA	NA	23.6054218608179	GO:0055114	NA	NA	NA	406	Europe
ST99CH_1A5	g10056	OG0009555	1	18	accessory	chr_10	1650258	1651145	NA	NA	NA	NA	0.153334394407343	NA	NA	NA	NA	295	Europe
ST99CH_1A5	g10057	OG0009556	1	18	accessory	chr_10	1652120	1653341	NA	NA	NA	NA	22.4390030275368	GO:0016788	NA	NA	NA	390	Europe
ST99CH_1A5	g10058	OG0011170	1	14	accessory	chr_10	1654073	1655158	NA	NA	NA	NA	16.5848651620649	NA	NA	NA	NA	361	Europe
ST99CH_1A5	g10059	OG0009557	1	18	accessory	chr_10	1655927	1656678	NA	NA	NA	NA	0	NA	NA	NA	NA	233	Europe
ST99CH_1A5	g1006	OG0001356	1	19	core	chr_1	2866841	2867911	NA	NA	NA	NA	37.5595259673868	NA	NA	NA	NA	356	Europe
ST99CH_1A5	g10060	OG0009558	1	18	accessory	chr_10	1657351	1658754	NA	NA	NA	NA	0	NA	NA	NA	NA	467	Europe
ST99CH_1A5	g10061	OG0009559	1	18	accessory	chr_10	1659576	1662420	NA	NA	NA	NA	0	NA	NA	NA	NA	806	Europe
ST99CH_1A5	g10062	OG0009560	1	18	accessory	chr_10	1663409	1664971	NA	NA	NA	NA	0	NA	NA	NA	NA	520	Europe
ST99CH_1A5	g10063	OG0009561	1	18	accessory	chr_10	1665455	1668325	secreted	GH45	CAZyme	NA	0.50435586946665	GO:0005975	NA	NA	NA	492	Europe
ST99CH_1A5	g10063	OG0009561	1	18	accessory	chr_10	1665455	1668325	secreted	GH45	CAZyme	NA	0.50435586946665	GO:0008810	NA	NA	NA	492	Europe
ST99CH_1A5	g10064	OG0009562	1	18	accessory	chr_10	1669486	1670462	NA	NA	NA	NA	58.8841224869412	NA	NA	NA	NA	289	Europe
ST99CH_1A5	g10065	OG0009563	1	18	accessory	chr_10	1670955	1671788	NA	NA	NA	NA	20.8178147333006	NA	NA	NA	NA	277	Europe
ST99CH_1A5	g10066	OG0012828	1	4	accessory	chr_10	1686643	1686975	NA	NA	NA	NA	0.645620289196703	NA	NA	NA	NA	110	Europe
ST99CH_1A5	g10067	OG0009564	1	18	accessory	chr_10	1690295	1691254	NA	NA	NA	NA	84.0846459094875	NA	NA	NA	NA	319	Europe
ST99CH_1A5	g10068	OG0009565	1	18	accessory	chr_10	1692033	1693499	secreted	NA	NA	NA	8.90712728569727	GO:0016491	NA	NA	NA	488	Europe
ST99CH_1A5	g10068	OG0009565	1	18	accessory	chr_10	1692033	1693499	secreted	NA	NA	NA	8.90712728569727	GO:0055114	NA	NA	NA	488	Europe
ST99CH_1A5	g10069	OG0009566	1	18	accessory	chr_10	1694210	1694995	NA	NA	NA	NA	13.6619312092188	NA	NA	NA	NA	261	Europe
ST99CH_1A5	g1007	OG0001357	1	19	core	chr_1	2869523	2871781	NA	NA	NA	NA	60.760985417212	NA	NA	NA	NA	752	Europe
ST99CH_1A5	g10070	OG0009567	1	18	accessory	chr_10	1695556	1696353	NA	NA	NA	NA	4.28273076562217	NA	NA	NA	NA	207	Europe
ST99CH_1A5	g10071	OG0009568	1	18	accessory	chr_10	1702440	1704142	secreted	NA	NA	effector	224.441428290416	NA	NA	NA	NA	251	Europe
ST99CH_1A5	g10072	OG0009569	1	18	accessory	chr_10	1705242	1706485	NA	NA	NA	NA	10.5843863047882	NA	NA	NA	NA	370	Europe
ST99CH_1A5	g10073	OG0009570	1	18	accessory	chr_10	1707071	1708408	NA	NA	NA	NA	32.3556394757104	NA	NA	NA	NA	445	Europe
ST99CH_1A5	g10074	OG0000072	3	18	accessory	chr_10	1709791	1710132	secreted	NA	NA	effector	3.98541769741385	NA	NA	NA	NA	70	Europe
ST99CH_1A5	g10075	OG0000072	3	18	accessory	chr_10	1710705	1711038	secreted	NA	NA	effector	27.448841313742	NA	NA	NA	NA	71	Europe
ST99CH_1A5	g10076	OG0009571	1	18	accessory	chr_10	1719991	1721792	NA	NA	NA	NA	1.27374209557428	GO:0005215	NA	NA	NA	582	Europe
ST99CH_1A5	g10076	OG0009571	1	18	accessory	chr_10	1719991	1721792	NA	NA	NA	NA	1.27374209557428	GO:0016020	NA	NA	NA	582	Europe
ST99CH_1A5	g10076	OG0009571	1	18	accessory	chr_10	1719991	1721792	NA	NA	NA	NA	1.27374209557428	GO:0055085	NA	NA	NA	582	Europe
ST99CH_1A5	g10077	OG0009572	1	18	accessory	chr_10	1722582	1723722	NA	NA	NA	NA	7.37771055408838	GO:0005975	NA	NA	NA	327	Europe
ST99CH_1A5	g10077	OG0009572	1	18	accessory	chr_10	1722582	1723722	NA	NA	NA	NA	7.37771055408838	GO:0016810	NA	NA	NA	327	Europe
ST99CH_1A5	g10077	OG0009572	1	18	accessory	chr_10	1722582	1723722	NA	NA	NA	NA	7.37771055408838	GO:0003824	NA	NA	NA	327	Europe
ST99CH_1A5	g10077	OG0009572	1	18	accessory	chr_10	1722582	1723722	NA	NA	NA	NA	7.37771055408838	GO:0005975	NA	NA	NA	327	Europe
ST99CH_1A5	g10078	OG0009573	1	18	accessory	chr_10	1724102	1725282	NA	NA	NA	NA	0	GO:0003824	NA	NA	NA	372	Europe
ST99CH_1A5	g10078	OG0009573	1	18	accessory	chr_10	1724102	1725282	NA	NA	NA	NA	0	GO:0010181	NA	NA	NA	372	Europe
ST99CH_1A5	g10078	OG0009573	1	18	accessory	chr_10	1724102	1725282	NA	NA	NA	NA	0	GO:0016491	NA	NA	NA	372	Europe
ST99CH_1A5	g10078	OG0009573	1	18	accessory	chr_10	1724102	1725282	NA	NA	NA	NA	0	GO:0055114	NA	NA	NA	372	Europe
ST99CH_1A5	g10079	OG0011193	1	13	accessory	chr_10	1726189	1728889	NA	NA	NA	NA	12.8252017071221	GO:0046872	NA	NA	NA	861	Europe
ST99CH_1A5	g10079	OG0011193	1	13	accessory	chr_10	1726189	1728889	NA	NA	NA	NA	12.8252017071221	GO:0003676	NA	NA	NA	861	Europe
ST99CH_1A5	g1008	OG0001358	1	19	core	chr_1	2872267	2872995	NA	NA	NA	NA	440.382304429741	GO:0003735	NA	NA	NA	149	Europe
ST99CH_1A5	g1008	OG0001358	1	19	core	chr_1	2872267	2872995	NA	NA	NA	NA	440.382304429741	GO:0005622	NA	NA	NA	149	Europe
ST99CH_1A5	g1008	OG0001358	1	19	core	chr_1	2872267	2872995	NA	NA	NA	NA	440.382304429741	GO:0005840	NA	NA	NA	149	Europe
ST99CH_1A5	g1008	OG0001358	1	19	core	chr_1	2872267	2872995	NA	NA	NA	NA	440.382304429741	GO:0006412	NA	NA	NA	149	Europe
ST99CH_1A5	g10080	OG0009574	1	18	accessory	chr_10	1729590	1730600	NA	NA	NA	NA	1.57648367192443	GO:0005634	NA	NA	NA	336	Europe
ST99CH_1A5	g10080	OG0009574	1	18	accessory	chr_10	1729590	1730600	NA	NA	NA	NA	1.57648367192443	GO:0006355	NA	NA	NA	336	Europe
ST99CH_1A5	g10080	OG0009574	1	18	accessory	chr_10	1729590	1730600	NA	NA	NA	NA	1.57648367192443	GO:0043189	NA	NA	NA	336	Europe
ST99CH_1A5	g10081	OG0000017	3	19	core	chr_10	1731728	1732631	NA	NA	NA	NA	5.24316260584631	GO:0005215	NA	NA	NA	246	Europe
ST99CH_1A5	g10081	OG0000017	3	19	core	chr_10	1731728	1732631	NA	NA	NA	NA	5.24316260584631	GO:0016021	NA	NA	NA	246	Europe
ST99CH_1A5	g10081	OG0000017	3	19	core	chr_10	1731728	1732631	NA	NA	NA	NA	5.24316260584631	GO:0055085	NA	NA	NA	246	Europe
ST99CH_1A5	g10081	OG0000017	3	19	core	chr_10	1731728	1732631	NA	NA	NA	NA	5.24316260584631	GO:0016021	NA	NA	NA	246	Europe
ST99CH_1A5	g10081	OG0000017	3	19	core	chr_10	1731728	1732631	NA	NA	NA	NA	5.24316260584631	GO:0022857	NA	NA	NA	246	Europe
ST99CH_1A5	g10081	OG0000017	3	19	core	chr_10	1731728	1732631	NA	NA	NA	NA	5.24316260584631	GO:0055085	NA	NA	NA	246	Europe
ST99CH_1A5	g10082	OG0000017	3	19	core	chr_10	1742395	1742961	NA	NA	NA	NA	102.101506983416	GO:0016021	NA	NA	NA	160	Europe
ST99CH_1A5	g10082	OG0000017	3	19	core	chr_10	1742395	1742961	NA	NA	NA	NA	102.101506983416	GO:0022857	NA	NA	NA	160	Europe
ST99CH_1A5	g10082	OG0000017	3	19	core	chr_10	1742395	1742961	NA	NA	NA	NA	102.101506983416	GO:0055085	NA	NA	NA	160	Europe
ST99CH_1A5	g10083	OG0010271	1	17	accessory	chr_10	1743448	1745396	NA	NA	NA	NA	130.12798902654	NA	NA	NA	NA	627	Europe
ST99CH_1A5	g10084	OG0010582	1	16	accessory	chr_10	1745464	1745988	NA	NA	NA	NA	0.798954683604046	NA	NA	NA	NA	154	Europe
ST99CH_1A5	g10085	OG0010996	1	15	accessory	chr_10	1746942	1747718	NA	NA	NA	NA	0	NA	NA	NA	NA	258	Europe
ST99CH_1A5	g10086	OG0010997	1	15	accessory	chr_10	1747906	1749716	NA	NA	NA	NA	7.42634238886466	NA	NA	NA	NA	496	Europe
ST99CH_1A5	g10087	OG0010774	1	16	accessory	chr_10	1751391	1752038	NA	NA	NA	NA	1.30602480714161	NA	NA	NA	NA	136	Europe
ST99CH_1A5	g10088	OG0010773	1	16	accessory	chr_10	1752211	1753149	secreted	NA	NA	effector	3.02377289879609	GO:0004623	NA	NA	NA	312	Europe
ST99CH_1A5	g10088	OG0010773	1	16	accessory	chr_10	1752211	1753149	secreted	NA	NA	effector	3.02377289879609	GO:0005509	NA	NA	NA	312	Europe
ST99CH_1A5	g10088	OG0010773	1	16	accessory	chr_10	1752211	1753149	secreted	NA	NA	effector	3.02377289879609	GO:0005576	NA	NA	NA	312	Europe
ST99CH_1A5	g10088	OG0010773	1	16	accessory	chr_10	1752211	1753149	secreted	NA	NA	effector	3.02377289879609	GO:0016042	NA	NA	NA	312	Europe
ST99CH_1A5	g10089	OG0010775	2	8	accessory	chr_11	1	381	NA	NA	NA	NA	0	NA	NA	NA	NA	75	Europe
ST99CH_1A5	g1009	OG0001359	1	19	core	chr_1	2873242	2874594	NA	NA	NA	NA	97.6567223866068	GO:0016872	NA	NA	NA	450	Europe
ST99CH_1A5	g10090	OG0000008	18	13	accessory	chr_11	6707	7369	NA	NA	NA	NA	0	NA	cluster-24	other	other	220	Europe
ST99CH_1A5	g10091	OG0000008	18	13	accessory	chr_11	8637	9179	NA	NA	NA	NA	0	NA	cluster-24	other	other	180	Europe
ST99CH_1A5	g10092	OG0000008	18	13	accessory	chr_11	10341	10727	NA	NA	NA	NA	0	NA	cluster-24	other	other	128	Europe
ST99CH_1A5	g10093	OG0012604	1	5	accessory	chr_11	23960	25008	NA	NA	NA	NA	3.00898867004789	NA	cluster-24	other	other	176	Europe
ST99CH_1A5	g10094	OG0012043	1	8	accessory	chr_11	25617	28039	NA	NA	NA	NA	13.9024060816546	GO:0031177	cluster-24	biosynthetic	other	558	Europe
ST99CH_1A5	g10094	OG0012043	1	8	accessory	chr_11	25617	28039	NA	NA	NA	NA	13.9024060816546	GO:0003824	cluster-24	biosynthetic	other	558	Europe
ST99CH_1A5	g10094	OG0012043	1	8	accessory	chr_11	25617	28039	NA	NA	NA	NA	13.9024060816546	GO:0008152	cluster-24	biosynthetic	other	558	Europe
ST99CH_1A5	g10095	OG0012044	1	8	accessory	chr_11	28722	30524	NA	NA	NA	NA	0	GO:0005215	cluster-24	other	other	520	Europe
ST99CH_1A5	g10095	OG0012044	1	8	accessory	chr_11	28722	30524	NA	NA	NA	NA	0	GO:0016020	cluster-24	other	other	520	Europe
ST99CH_1A5	g10095	OG0012044	1	8	accessory	chr_11	28722	30524	NA	NA	NA	NA	0	GO:0055085	cluster-24	other	other	520	Europe
ST99CH_1A5	g10096	OG0012220	1	7	accessory	chr_11	33883	35661	NA	NA	NA	NA	0.48021592011207	GO:0006807	cluster-24	biosynthetic-additional	other	592	Europe
ST99CH_1A5	g10096	OG0012220	1	7	accessory	chr_11	33883	35661	NA	NA	NA	NA	0.48021592011207	GO:0016810	cluster-24	biosynthetic-additional	other	592	Europe
ST99CH_1A5	g10096	OG0012220	1	7	accessory	chr_11	33883	35661	NA	NA	NA	NA	0.48021592011207	GO:0006807	cluster-24	biosynthetic-additional	other	592	Europe
ST99CH_1A5	g10096	OG0012220	1	7	accessory	chr_11	33883	35661	NA	NA	NA	NA	0.48021592011207	GO:0036361	cluster-24	biosynthetic-additional	other	592	Europe
ST99CH_1A5	g10097	OG0012221	1	7	accessory	chr_11	36102	37732	NA	NA	NA	NA	54.5745375178936	GO:0016810	cluster-24	other	other	507	Europe
ST99CH_1A5	g10097	OG0012221	1	7	accessory	chr_11	36102	37732	NA	NA	NA	NA	54.5745375178936	GO:0016787	cluster-24	other	other	507	Europe
ST99CH_1A5	g10097	OG0012221	1	7	accessory	chr_11	36102	37732	NA	NA	NA	NA	54.5745375178936	GO:0005737	cluster-24	other	other	507	Europe
ST99CH_1A5	g10098	OG0012583	1	5	accessory	chr_11	46546	46935	NA	NA	NA	NA	10.0275349868642	NA	cluster-24	other	other	110	Europe
ST99CH_1A5	g10099	OG0002748	1	19	core	chr_11	48096	48753	NA	NA	NA	NA	59.5035924448467	NA	NA	NA	NA	201	Europe
ST99CH_1A5	g101	OG0000595	1	19	core	chr_1	441074	442511	NA	NA	NA	NA	64.8371188690518	GO:0003824	NA	NA	NA	459	Europe
ST99CH_1A5	g101	OG0000595	1	19	core	chr_1	441074	442511	NA	NA	NA	NA	64.8371188690518	GO:0008152	NA	NA	NA	459	Europe
ST99CH_1A5	g101	OG0000595	1	19	core	chr_1	441074	442511	NA	NA	NA	NA	64.8371188690518	GO:0008152	NA	NA	NA	459	Europe
ST99CH_1A5	g101	OG0000595	1	19	core	chr_1	441074	442511	NA	NA	NA	NA	64.8371188690518	GO:0016747	NA	NA	NA	459	Europe
ST99CH_1A5	g1010	OG0001360	1	19	core	chr_1	2875109	2875889	secreted	NA	NA	effector	0	NA	NA	NA	NA	212	Europe
ST99CH_1A5	g10100	OG0002749	1	19	core	chr_11	49750	51902	NA	NA	NA	NA	105.47731952979	GO:0005515	NA	NA	NA	698	Europe
ST99CH_1A5	g10101	OG0002750	1	19	core	chr_11	52360	54630	NA	NA	NA	NA	4.76687389819877	GO:0004553	NA	NA	NA	719	Europe
ST99CH_1A5	g10101	OG0002750	1	19	core	chr_11	52360	54630	NA	NA	NA	NA	4.76687389819877	GO:0005975	NA	NA	NA	719	Europe
ST99CH_1A5	g10101	OG0002750	1	19	core	chr_11	52360	54630	NA	NA	NA	NA	4.76687389819877	GO:0005975	NA	NA	NA	719	Europe
ST99CH_1A5	g10102	OG0002751	1	19	core	chr_11	55657	56485	NA	NA	NA	NA	13.9900256933171	GO:0001510	NA	NA	NA	239	Europe
ST99CH_1A5	g10102	OG0002751	1	19	core	chr_11	55657	56485	NA	NA	NA	NA	13.9900256933171	GO:0008168	NA	NA	NA	239	Europe
ST99CH_1A5	g10102	OG0002751	1	19	core	chr_11	55657	56485	NA	NA	NA	NA	13.9900256933171	GO:0009452	NA	NA	NA	239	Europe
ST99CH_1A5	g10103	OG0002752	1	19	core	chr_11	56921	58843	NA	NA	NA	NA	68.3188209703498	GO:0016491	NA	NA	NA	624	Europe
ST99CH_1A5	g10103	OG0002752	1	19	core	chr_11	56921	58843	NA	NA	NA	NA	68.3188209703498	GO:0030151	NA	NA	NA	624	Europe
ST99CH_1A5	g10103	OG0002752	1	19	core	chr_11	56921	58843	NA	NA	NA	NA	68.3188209703498	GO:0055114	NA	NA	NA	624	Europe
ST99CH_1A5	g10103	OG0002752	1	19	core	chr_11	56921	58843	NA	NA	NA	NA	68.3188209703498	GO:0042128	NA	NA	NA	624	Europe
ST99CH_1A5	g10103	OG0002752	1	19	core	chr_11	56921	58843	NA	NA	NA	NA	68.3188209703498	GO:0020037	NA	NA	NA	624	Europe
ST99CH_1A5	g10103	OG0002752	1	19	core	chr_11	56921	58843	NA	NA	NA	NA	68.3188209703498	GO:0016491	NA	NA	NA	624	Europe
ST99CH_1A5	g10103	OG0002752	1	19	core	chr_11	56921	58843	NA	NA	NA	NA	68.3188209703498	GO:0055114	NA	NA	NA	624	Europe
ST99CH_1A5	g10104	OG0002753	1	19	core	chr_11	61963	65397	NA	NA	NA	NA	21.9436509426094	NA	NA	NA	NA	1144	Europe
ST99CH_1A5	g10105	OG0002754	1	19	core	chr_11	65795	67784	NA	NA	NA	NA	27.3697164003594	GO:0003824	NA	NA	NA	626	Europe
ST99CH_1A5	g10105	OG0002754	1	19	core	chr_11	65795	67784	NA	NA	NA	NA	27.3697164003594	GO:0030170	NA	NA	NA	626	Europe
ST99CH_1A5	g10106	OG0002755	1	19	core	chr_11	69889	70595	NA	NA	NA	NA	184.076385167367	GO:0001522	NA	NA	NA	213	Europe
ST99CH_1A5	g10106	OG0002755	1	19	core	chr_11	69889	70595	NA	NA	NA	NA	184.076385167367	GO:0042254	NA	NA	NA	213	Europe
ST99CH_1A5	g10106	OG0002755	1	19	core	chr_11	69889	70595	NA	NA	NA	NA	184.076385167367	GO:0001522	NA	NA	NA	213	Europe
ST99CH_1A5	g10106	OG0002755	1	19	core	chr_11	69889	70595	NA	NA	NA	NA	184.076385167367	GO:0031429	NA	NA	NA	213	Europe
ST99CH_1A5	g10106	OG0002755	1	19	core	chr_11	69889	70595	NA	NA	NA	NA	184.076385167367	GO:0042254	NA	NA	NA	213	Europe
ST99CH_1A5	g10107	OG0000084	1	19	core	chr_11	71313	73246	NA	NA	NA	NA	9.50261444444039	NA	NA	NA	NA	548	Europe
ST99CH_1A5	g10108	OG0000367	1	19	core	chr_11	74046	74906	NA	NA	NA	NA	4.96334802045712	NA	NA	NA	NA	286	Europe
ST99CH_1A5	g10109	OG0000368	1	19	core	chr_11	76645	78591	NA	NA	NA	NA	36.336841623376	GO:0016021	NA	NA	NA	509	Europe
ST99CH_1A5	g10109	OG0000368	1	19	core	chr_11	76645	78591	NA	NA	NA	NA	36.336841623376	GO:0055085	NA	NA	NA	509	Europe
ST99CH_1A5	g1011	OG0001361	1	19	core	chr_1	2876425	2877634	NA	NA	NA	NA	106.260756159887	NA	NA	NA	NA	368	Europe
ST99CH_1A5	g10110	OG0000369	1	19	core	chr_11	79351	80419	NA	NA	NA	NA	19.4697995579181	GO:0005515	NA	NA	NA	308	Europe
ST99CH_1A5	g10111	OG0000370	1	19	core	chr_11	80501	82102	secreted	NA	NA	NA	91.5847522919009	GO:0016670	NA	NA	NA	533	Europe
ST99CH_1A5	g10111	OG0000370	1	19	core	chr_11	80501	82102	secreted	NA	NA	NA	91.5847522919009	GO:0030328	NA	NA	NA	533	Europe
ST99CH_1A5	g10111	OG0000370	1	19	core	chr_11	80501	82102	secreted	NA	NA	NA	91.5847522919009	GO:0055114	NA	NA	NA	533	Europe
ST99CH_1A5	g10111	OG0000370	1	19	core	chr_11	80501	82102	secreted	NA	NA	NA	91.5847522919009	GO:0016491	NA	NA	NA	533	Europe
ST99CH_1A5	g10111	OG0000370	1	19	core	chr_11	80501	82102	secreted	NA	NA	NA	91.5847522919009	GO:0055114	NA	NA	NA	533	Europe
ST99CH_1A5	g10111	OG0000370	1	19	core	chr_11	80501	82102	secreted	NA	NA	NA	91.5847522919009	GO:0001735	NA	NA	NA	533	Europe
ST99CH_1A5	g10112	OG0000371	1	19	core	chr_11	82356	86849	NA	NA	NA	NA	21.7428976718194	GO:0005515	NA	NA	NA	1478	Europe
ST99CH_1A5	g10112	OG0000371	1	19	core	chr_11	82356	86849	NA	NA	NA	NA	21.7428976718194	GO:0005524	NA	NA	NA	1478	Europe
ST99CH_1A5	g10112	OG0000371	1	19	core	chr_11	82356	86849	NA	NA	NA	NA	21.7428976718194	GO:0005694	NA	NA	NA	1478	Europe
ST99CH_1A5	g10112	OG0000371	1	19	core	chr_11	82356	86849	NA	NA	NA	NA	21.7428976718194	GO:0051276	NA	NA	NA	1478	Europe
ST99CH_1A5	g10113	OG0002756	1	19	core	chr_11	87389	88078	NA	NA	NA	NA	15.8894636784817	GO:0008080	NA	NA	NA	229	Europe
ST99CH_1A5	g10114	OG0002757	1	19	core	chr_11	88703	89514	NA	NA	NA	NA	5.19181651699912	NA	NA	NA	NA	251	Europe
ST99CH_1A5	g10115	OG0002758	1	19	core	chr_11	89754	90448	NA	NA	NA	NA	49.8548577575772	NA	NA	NA	NA	192	Europe
ST99CH_1A5	g10116	OG0002759	1	19	core	chr_11	90929	92452	NA	NA	NA	NA	0.798954683604046	NA	NA	NA	NA	507	Europe
ST99CH_1A5	g10117	OG0002760	1	19	core	chr_11	92943	97116	NA	NA	NA	NA	98.7407929661752	GO:0006511	NA	NA	NA	1292	Europe
ST99CH_1A5	g10117	OG0002760	1	19	core	chr_11	92943	97116	NA	NA	NA	NA	98.7407929661752	GO:0036459	NA	NA	NA	1292	Europe
ST99CH_1A5	g10117	OG0002760	1	19	core	chr_11	92943	97116	NA	NA	NA	NA	98.7407929661752	GO:0016579	NA	NA	NA	1292	Europe
ST99CH_1A5	g10117	OG0002760	1	19	core	chr_11	92943	97116	NA	NA	NA	NA	98.7407929661752	GO:0036459	NA	NA	NA	1292	Europe
ST99CH_1A5	g10118	OG0002761	1	19	core	chr_11	97502	99263	NA	NA	NA	NA	27.9504829291378	NA	NA	NA	NA	493	Europe
ST99CH_1A5	g10119	OG0002762	1	19	core	chr_11	101141	102999	secreted	NA	NA	NA	688.297602103435	NA	NA	NA	NA	601	Europe
ST99CH_1A5	g1012	OG0001362	1	19	core	chr_1	2877774	2879418	NA	NA	NA	NA	38.9356083045883	GO:0005524	NA	NA	NA	529	Europe
ST99CH_1A5	g1012	OG0001362	1	19	core	chr_1	2877774	2879418	NA	NA	NA	NA	38.9356083045883	GO:0009058	NA	NA	NA	529	Europe
ST99CH_1A5	g1012	OG0001362	1	19	core	chr_1	2877774	2879418	NA	NA	NA	NA	38.9356083045883	GO:0016874	NA	NA	NA	529	Europe
ST99CH_1A5	g1012	OG0001362	1	19	core	chr_1	2877774	2879418	NA	NA	NA	NA	38.9356083045883	GO:0005524	NA	NA	NA	529	Europe
ST99CH_1A5	g1012	OG0001362	1	19	core	chr_1	2877774	2879418	NA	NA	NA	NA	38.9356083045883	GO:0009058	NA	NA	NA	529	Europe
ST99CH_1A5	g1012	OG0001362	1	19	core	chr_1	2877774	2879418	NA	NA	NA	NA	38.9356083045883	GO:0004326	NA	NA	NA	529	Europe
ST99CH_1A5	g1012	OG0001362	1	19	core	chr_1	2877774	2879418	NA	NA	NA	NA	38.9356083045883	GO:0005524	NA	NA	NA	529	Europe
ST99CH_1A5	g1012	OG0001362	1	19	core	chr_1	2877774	2879418	NA	NA	NA	NA	38.9356083045883	GO:0009396	NA	NA	NA	529	Europe
ST99CH_1A5	g10120	OG0002763	1	19	core	chr_11	103272	104170	NA	NA	NA	NA	6.87456764301535	NA	NA	NA	NA	278	Europe
ST99CH_1A5	g10121	OG0012623	1	5	accessory	chr_11	104923	105262	secreted	NA	NA	effector	6.18302977311328	NA	NA	NA	NA	90	Europe
ST99CH_1A5	g10122	OG0002764	1	19	core	chr_11	107489	108344	secreted	NA	NA	effector	9.23908538347671	NA	NA	NA	NA	209	Europe
ST99CH_1A5	g10123	OG0009575	1	18	accessory	chr_11	112142	112406	secreted	NA	NA	effector	3.84294031929018	NA	NA	NA	NA	68	Europe
ST99CH_1A5	g10124	OG0002765	1	19	core	chr_11	112858	113793	NA	NA	NA	NA	10.3704136997108	NA	NA	NA	NA	311	Europe
ST99CH_1A5	g10125	OG0002766	1	19	core	chr_11	115728	116606	NA	NA	NA	NA	18.9735864506643	NA	NA	NA	NA	292	Europe
ST99CH_1A5	g10126	OG0002767	1	19	core	chr_11	117058	120786	NA	NA	NA	NA	86.0617711111408	GO:0005515	NA	NA	NA	1171	Europe
ST99CH_1A5	g10127	OG0002768	1	19	core	chr_11	120973	123668	NA	NA	NA	NA	56.5886740566464	GO:0003676	NA	NA	NA	863	Europe
ST99CH_1A5	g10127	OG0002768	1	19	core	chr_11	120973	123668	NA	NA	NA	NA	56.5886740566464	GO:0000166	NA	NA	NA	863	Europe
ST99CH_1A5	g10128	OG0002769	1	19	core	chr_11	124656	125316	NA	NA	NA	NA	23.8318799754232	GO:0003747	NA	NA	NA	200	Europe
ST99CH_1A5	g10128	OG0002769	1	19	core	chr_11	124656	125316	NA	NA	NA	NA	23.8318799754232	GO:0006415	NA	NA	NA	200	Europe
ST99CH_1A5	g10129	OG0002770	1	19	core	chr_11	126069	126942	NA	NA	NA	NA	77.3899825165458	GO:0016787	NA	NA	NA	261	Europe
ST99CH_1A5	g1013	OG0001363	1	19	core	chr_1	2879611	2883351	NA	NA	NA	NA	20.1368455423985	GO:0005524	NA	NA	NA	1189	Europe
ST99CH_1A5	g1013	OG0001363	1	19	core	chr_1	2879611	2883351	NA	NA	NA	NA	20.1368455423985	GO:0006298	NA	NA	NA	1189	Europe
ST99CH_1A5	g1013	OG0001363	1	19	core	chr_1	2879611	2883351	NA	NA	NA	NA	20.1368455423985	GO:0030983	NA	NA	NA	1189	Europe
ST99CH_1A5	g10130	OG0002771	1	19	core	chr_11	127895	128715	secreted	NA	NA	NA	8.5491124080354	NA	NA	NA	NA	254	Europe
ST99CH_1A5	g10131	OG0002772	1	19	core	chr_11	130316	131612	NA	NA	NA	NA	36.0305883694119	NA	NA	NA	NA	310	Europe
ST99CH_1A5	g10132	OG0002773	1	19	core	chr_11	132590	133360	secreted	GH75	CAZyme	effector	1.92750514698374	NA	NA	NA	NA	238	Europe
ST99CH_1A5	g10133	OG0000126	1	18	accessory	chr_11	135085	135857	secreted	NA	NA	NA	6.85857045587352	GO:0004190	NA	NA	NA	233	Europe
ST99CH_1A5	g10133	OG0000126	1	18	accessory	chr_11	135085	135857	secreted	NA	NA	NA	6.85857045587352	GO:0006508	NA	NA	NA	233	Europe
ST99CH_1A5	g10134	OG0009576	1	18	accessory	chr_11	135938	136828	NA	NA	NA	NA	11.0552465042939	NA	NA	NA	NA	296	Europe
ST99CH_1A5	g10135	OG0010967	1	15	accessory	chr_11	137528	138928	NA	NA	NA	NA	30.8067138793457	NA	NA	NA	NA	466	Europe
ST99CH_1A5	g10136	OG0002774	1	19	core	chr_11	140525	142723	NA	NA	NA	NA	53.823641984023	NA	NA	NA	NA	732	Europe
ST99CH_1A5	g10137	OG0002775	1	19	core	chr_11	143329	145227	NA	NA	NA	NA	73.6327449783903	GO:0003735	NA	NA	NA	615	Europe
ST99CH_1A5	g10137	OG0002775	1	19	core	chr_11	143329	145227	NA	NA	NA	NA	73.6327449783903	GO:0006412	NA	NA	NA	615	Europe
ST99CH_1A5	g10137	OG0002775	1	19	core	chr_11	143329	145227	NA	NA	NA	NA	73.6327449783903	GO:0015935	NA	NA	NA	615	Europe
ST99CH_1A5	g10137	OG0002775	1	19	core	chr_11	143329	145227	NA	NA	NA	NA	73.6327449783903	GO:0003735	NA	NA	NA	615	Europe
ST99CH_1A5	g10137	OG0002775	1	19	core	chr_11	143329	145227	NA	NA	NA	NA	73.6327449783903	GO:0005622	NA	NA	NA	615	Europe
ST99CH_1A5	g10137	OG0002775	1	19	core	chr_11	143329	145227	NA	NA	NA	NA	73.6327449783903	GO:0005840	NA	NA	NA	615	Europe
ST99CH_1A5	g10137	OG0002775	1	19	core	chr_11	143329	145227	NA	NA	NA	NA	73.6327449783903	GO:0006412	NA	NA	NA	615	Europe
ST99CH_1A5	g10137	OG0002775	1	19	core	chr_11	143329	145227	NA	NA	NA	NA	73.6327449783903	GO:0003735	NA	NA	NA	615	Europe
ST99CH_1A5	g10137	OG0002775	1	19	core	chr_11	143329	145227	NA	NA	NA	NA	73.6327449783903	GO:0005840	NA	NA	NA	615	Europe
ST99CH_1A5	g10137	OG0002775	1	19	core	chr_11	143329	145227	NA	NA	NA	NA	73.6327449783903	GO:0006412	NA	NA	NA	615	Europe
ST99CH_1A5	g10138	OG0002776	1	19	core	chr_11	145410	148370	NA	NA	NA	NA	21.3668116262955	NA	NA	NA	NA	919	Europe
ST99CH_1A5	g10139	OG0002777	1	19	core	chr_11	152545	155284	NA	NA	NA	NA	84.7329804527551	NA	NA	NA	NA	815	Europe
ST99CH_1A5	g1014	OG0001364	1	19	core	chr_1	2883534	2884516	NA	NA	NA	NA	48.5116348065104	GO:0006487	NA	NA	NA	284	Europe
ST99CH_1A5	g1014	OG0001364	1	19	core	chr_1	2883534	2884516	NA	NA	NA	NA	48.5116348065104	GO:0008250	NA	NA	NA	284	Europe
ST99CH_1A5	g1014	OG0001364	1	19	core	chr_1	2883534	2884516	NA	NA	NA	NA	48.5116348065104	GO:0016021	NA	NA	NA	284	Europe
ST99CH_1A5	g10140	OG0002778	1	19	core	chr_11	161487	163473	NA	NA	NA	NA	0.786884708926756	NA	NA	NA	NA	583	Europe
ST99CH_1A5	g10141	OG0002779	1	19	core	chr_11	165237	168009	NA	NA	NA	NA	1054.94663916878	GO:0003994	NA	NA	NA	782	Europe
ST99CH_1A5	g10141	OG0002779	1	19	core	chr_11	165237	168009	NA	NA	NA	NA	1054.94663916878	GO:0006099	NA	NA	NA	782	Europe
ST99CH_1A5	g10141	OG0002779	1	19	core	chr_11	165237	168009	NA	NA	NA	NA	1054.94663916878	GO:0051539	NA	NA	NA	782	Europe
ST99CH_1A5	g10141	OG0002779	1	19	core	chr_11	165237	168009	NA	NA	NA	NA	1054.94663916878	GO:0008152	NA	NA	NA	782	Europe
ST99CH_1A5	g10142	OG0002780	1	19	core	chr_11	168446	168811	NA	NA	NA	NA	62.5982838960292	GO:0046872	NA	NA	NA	121	Europe
ST99CH_1A5	g10142	OG0002780	1	19	core	chr_11	168446	168811	NA	NA	NA	NA	62.5982838960292	GO:0003676	NA	NA	NA	121	Europe
ST99CH_1A5	g10142	OG0002780	1	19	core	chr_11	168446	168811	NA	NA	NA	NA	62.5982838960292	GO:0008270	NA	NA	NA	121	Europe
ST99CH_1A5	g10143	OG0002781	1	19	core	chr_11	169852	170448	NA	NA	NA	NA	1.2764563496452	NA	NA	NA	NA	198	Europe
ST99CH_1A5	g10144	OG0002782	1	19	core	chr_11	171660	173075	NA	NA	NA	NA	4.0204146630521	NA	NA	NA	NA	471	Europe
ST99CH_1A5	g10145	OG0012008	1	8	accessory	chr_11	174174	174770	NA	NA	NA	NA	12.3609829741519	NA	NA	NA	NA	182	Europe
ST99CH_1A5	g10146	OG0012518	1	4	accessory	chr_11	177038	177604	NA	NA	NA	NA	0	NA	NA	NA	NA	188	Europe
ST99CH_1A5	g10147	OG0002783	1	19	core	chr_11	179755	180358	NA	NA	NA	NA	41.0165114447629	GO:0006457	NA	NA	NA	119	Europe
ST99CH_1A5	g10147	OG0002783	1	19	core	chr_11	179755	180358	NA	NA	NA	NA	41.0165114447629	GO:0016272	NA	NA	NA	119	Europe
ST99CH_1A5	g10147	OG0002783	1	19	core	chr_11	179755	180358	NA	NA	NA	NA	41.0165114447629	GO:0051082	NA	NA	NA	119	Europe
ST99CH_1A5	g10148	OG0002784	1	19	core	chr_11	181328	183902	NA	NA	NA	NA	47.9399992598382	GO:0005783	NA	NA	NA	819	Europe
ST99CH_1A5	g10148	OG0002784	1	19	core	chr_11	181328	183902	NA	NA	NA	NA	47.9399992598382	GO:0048193	NA	NA	NA	819	Europe
ST99CH_1A5	g10149	OG0002785	1	19	core	chr_11	184568	188564	NA	NA	NA	NA	27.6651762368233	GO:0003968	NA	NA	NA	1210	Europe
ST99CH_1A5	g1015	OG0001365	1	19	core	chr_1	2885660	2888389	NA	NA	NA	NA	26.5212688596526	NA	NA	NA	NA	909	Europe
ST99CH_1A5	g10150	OG0002786	1	19	core	chr_11	188863	190146	NA	NA	NA	NA	1.92479089291281	NA	NA	NA	NA	427	Europe
ST99CH_1A5	g10151	OG0002787	1	19	core	chr_11	190609	191488	NA	NA	NA	NA	28.1765255088925	NA	NA	NA	NA	255	Europe
ST99CH_1A5	g10152	OG0002788	1	19	core	chr_11	191978	192707	NA	NA	NA	NA	143.860486852078	GO:0042407	NA	NA	NA	226	Europe
ST99CH_1A5	g10152	OG0002788	1	19	core	chr_11	191978	192707	NA	NA	NA	NA	143.860486852078	GO:0061617	NA	NA	NA	226	Europe
ST99CH_1A5	g10153	OG0002789	1	19	core	chr_11	192914	195299	NA	NA	NA	NA	41.6838457665269	GO:0004222	NA	NA	NA	770	Europe
ST99CH_1A5	g10153	OG0002789	1	19	core	chr_11	192914	195299	NA	NA	NA	NA	41.6838457665269	GO:0006508	NA	NA	NA	770	Europe
ST99CH_1A5	g10153	OG0002789	1	19	core	chr_11	192914	195299	NA	NA	NA	NA	41.6838457665269	GO:0008237	NA	NA	NA	770	Europe
ST99CH_1A5	g10154	OG0002790	1	19	core	chr_11	195408	196421	NA	NA	NA	NA	3.66667893392188	NA	NA	NA	NA	337	Europe
ST99CH_1A5	g10155	OG0002791	1	19	core	chr_11	198355	201003	NA	NA	NA	NA	44.4524231629224	GO:0000981	NA	NA	NA	865	Europe
ST99CH_1A5	g10155	OG0002791	1	19	core	chr_11	198355	201003	NA	NA	NA	NA	44.4524231629224	GO:0005634	NA	NA	NA	865	Europe
ST99CH_1A5	g10155	OG0002791	1	19	core	chr_11	198355	201003	NA	NA	NA	NA	44.4524231629224	GO:0006355	NA	NA	NA	865	Europe
ST99CH_1A5	g10155	OG0002791	1	19	core	chr_11	198355	201003	NA	NA	NA	NA	44.4524231629224	GO:0008270	NA	NA	NA	865	Europe
ST99CH_1A5	g10155	OG0002791	1	19	core	chr_11	198355	201003	NA	NA	NA	NA	44.4524231629224	GO:0003677	NA	NA	NA	865	Europe
ST99CH_1A5	g10155	OG0002791	1	19	core	chr_11	198355	201003	NA	NA	NA	NA	44.4524231629224	GO:0005634	NA	NA	NA	865	Europe
ST99CH_1A5	g10155	OG0002791	1	19	core	chr_11	198355	201003	NA	NA	NA	NA	44.4524231629224	GO:0006351	NA	NA	NA	865	Europe
ST99CH_1A5	g10155	OG0002791	1	19	core	chr_11	198355	201003	NA	NA	NA	NA	44.4524231629224	GO:0008270	NA	NA	NA	865	Europe
ST99CH_1A5	g10156	OG0002792	1	19	core	chr_11	201007	202282	NA	NA	NA	NA	32.4191191380183	NA	NA	NA	NA	392	Europe
ST99CH_1A5	g10157	OG0002793	1	19	core	chr_11	202489	203209	NA	NA	NA	NA	72.0678182053592	NA	NA	NA	NA	219	Europe
ST99CH_1A5	g10158	OG0002794	1	19	core	chr_11	204522	207981	NA	NA	NA	NA	52.8462207472391	GO:0003700	NA	NA	NA	1082	Europe
ST99CH_1A5	g10158	OG0002794	1	19	core	chr_11	204522	207981	NA	NA	NA	NA	52.8462207472391	GO:0006355	NA	NA	NA	1082	Europe
ST99CH_1A5	g10158	OG0002794	1	19	core	chr_11	204522	207981	NA	NA	NA	NA	52.8462207472391	GO:0008270	NA	NA	NA	1082	Europe
ST99CH_1A5	g10158	OG0002794	1	19	core	chr_11	204522	207981	NA	NA	NA	NA	52.8462207472391	GO:0043565	NA	NA	NA	1082	Europe
ST99CH_1A5	g10158	OG0002794	1	19	core	chr_11	204522	207981	NA	NA	NA	NA	52.8462207472391	GO:0006355	NA	NA	NA	1082	Europe
ST99CH_1A5	g10158	OG0002794	1	19	core	chr_11	204522	207981	NA	NA	NA	NA	52.8462207472391	GO:0008270	NA	NA	NA	1082	Europe
ST99CH_1A5	g10158	OG0002794	1	19	core	chr_11	204522	207981	NA	NA	NA	NA	52.8462207472391	GO:0005515	NA	NA	NA	1082	Europe
ST99CH_1A5	g10159	OG0002795	1	19	core	chr_11	208877	209917	NA	NA	NA	NA	14.1837219627211	GO:0016491	NA	NA	NA	346	Europe
ST99CH_1A5	g10159	OG0002795	1	19	core	chr_11	208877	209917	NA	NA	NA	NA	14.1837219627211	GO:0055114	NA	NA	NA	346	Europe
ST99CH_1A5	g10159	OG0002795	1	19	core	chr_11	208877	209917	NA	NA	NA	NA	14.1837219627211	GO:0042128	NA	NA	NA	346	Europe
ST99CH_1A5	g10159	OG0002795	1	19	core	chr_11	208877	209917	NA	NA	NA	NA	14.1837219627211	GO:0016491	NA	NA	NA	346	Europe
ST99CH_1A5	g10159	OG0002795	1	19	core	chr_11	208877	209917	NA	NA	NA	NA	14.1837219627211	GO:0030151	NA	NA	NA	346	Europe
ST99CH_1A5	g10159	OG0002795	1	19	core	chr_11	208877	209917	NA	NA	NA	NA	14.1837219627211	GO:0055114	NA	NA	NA	346	Europe
ST99CH_1A5	g1016	OG0012897	1	4	accessory	chr_1	2889856	2890181	NA	NA	NA	NA	37.6110628525843	NA	NA	NA	NA	91	Europe
ST99CH_1A5	g10160	OG0009577	1	18	accessory	chr_11	210972	211270	secreted	NA	NA	effector	4.61232654539781	NA	NA	NA	NA	76	Europe
ST99CH_1A5	g10161	OG0002796	1	19	core	chr_11	212012	213274	NA	NA	NA	NA	22.8678728588016	GO:0016491	NA	NA	NA	420	Europe
ST99CH_1A5	g10161	OG0002796	1	19	core	chr_11	212012	213274	NA	NA	NA	NA	22.8678728588016	GO:0003824	NA	NA	NA	420	Europe
ST99CH_1A5	g10161	OG0002796	1	19	core	chr_11	212012	213274	NA	NA	NA	NA	22.8678728588016	GO:0010181	NA	NA	NA	420	Europe
ST99CH_1A5	g10161	OG0002796	1	19	core	chr_11	212012	213274	NA	NA	NA	NA	22.8678728588016	GO:0016491	NA	NA	NA	420	Europe
ST99CH_1A5	g10161	OG0002796	1	19	core	chr_11	212012	213274	NA	NA	NA	NA	22.8678728588016	GO:0055114	NA	NA	NA	420	Europe
ST99CH_1A5	g10162	OG0002797	1	19	core	chr_11	214664	215490	NA	NA	NA	NA	35.8398310925791	GO:0005525	NA	NA	NA	235	Europe
ST99CH_1A5	g10162	OG0002797	1	19	core	chr_11	214664	215490	NA	NA	NA	NA	35.8398310925791	GO:0007264	NA	NA	NA	235	Europe
ST99CH_1A5	g10162	OG0002797	1	19	core	chr_11	214664	215490	NA	NA	NA	NA	35.8398310925791	GO:0005525	NA	NA	NA	235	Europe
ST99CH_1A5	g10163	OG0002798	1	19	core	chr_11	216754	218327	secreted	GH18	CAZyme	NA	11.7141497265615	GO:0004553	NA	NA	NA	467	Europe
ST99CH_1A5	g10163	OG0002798	1	19	core	chr_11	216754	218327	secreted	GH18	CAZyme	NA	11.7141497265615	GO:0005975	NA	NA	NA	467	Europe
ST99CH_1A5	g10163	OG0002798	1	19	core	chr_11	216754	218327	secreted	GH18	CAZyme	NA	11.7141497265615	GO:0005975	NA	NA	NA	467	Europe
ST99CH_1A5	g10163	OG0002798	1	19	core	chr_11	216754	218327	secreted	GH18	CAZyme	NA	11.7141497265615	GO:0004568	NA	NA	NA	467	Europe
ST99CH_1A5	g10163	OG0002798	1	19	core	chr_11	216754	218327	secreted	GH18	CAZyme	NA	11.7141497265615	GO:0006032	NA	NA	NA	467	Europe
ST99CH_1A5	g10164	OG0000254	1	19	core	chr_11	219240	221880	secreted	NA	NA	NA	19.3460336210072	GO:0008061	NA	NA	NA	861	Europe
ST99CH_1A5	g10165	OG0002799	1	19	core	chr_11	222434	227743	NA	NA	NA	NA	75.7292297708561	GO:0004672	NA	NA	NA	1751	Europe
ST99CH_1A5	g10165	OG0002799	1	19	core	chr_11	222434	227743	NA	NA	NA	NA	75.7292297708561	GO:0006468	NA	NA	NA	1751	Europe
ST99CH_1A5	g10165	OG0002799	1	19	core	chr_11	222434	227743	NA	NA	NA	NA	75.7292297708561	GO:0004672	NA	NA	NA	1751	Europe
ST99CH_1A5	g10165	OG0002799	1	19	core	chr_11	222434	227743	NA	NA	NA	NA	75.7292297708561	GO:0005524	NA	NA	NA	1751	Europe
ST99CH_1A5	g10165	OG0002799	1	19	core	chr_11	222434	227743	NA	NA	NA	NA	75.7292297708561	GO:0006468	NA	NA	NA	1751	Europe
ST99CH_1A5	g10165	OG0002799	1	19	core	chr_11	222434	227743	NA	NA	NA	NA	75.7292297708561	GO:0005524	NA	NA	NA	1751	Europe
ST99CH_1A5	g10166	OG0000255	1	19	core	chr_11	230011	238847	secreted	NA	NA	NA	18.9563763051288	NA	NA	NA	NA	2925	Europe
ST99CH_1A5	g10167	OG0000372	1	19	core	chr_11	242041	244351	NA	NA	NA	NA	2392.02237628067	GO:0006486	NA	NA	NA	730	Europe
ST99CH_1A5	g10167	OG0000372	1	19	core	chr_11	242041	244351	NA	NA	NA	NA	2392.02237628067	GO:0016757	NA	NA	NA	730	Europe
ST99CH_1A5	g10168	OG0000373	1	19	core	chr_11	245358	246542	NA	NA	NA	NA	239.719186874038	NA	NA	NA	NA	374	Europe
ST99CH_1A5	g10169	OG0000374	1	19	core	chr_11	247067	248728	NA	NA	NA	NA	0.15604864847826	NA	NA	NA	NA	553	Europe
ST99CH_1A5	g1017	OG0001366	1	19	core	chr_1	2891154	2892335	NA	NA	NA	NA	256.399017282426	NA	NA	NA	NA	336	Europe
ST99CH_1A5	g10170	OG0000375	1	19	core	chr_11	249446	251325	NA	NA	NA	NA	93.3031706095314	GO:0016491	NA	NA	NA	574	Europe
ST99CH_1A5	g10170	OG0000375	1	19	core	chr_11	249446	251325	NA	NA	NA	NA	93.3031706095314	GO:0055114	NA	NA	NA	574	Europe
ST99CH_1A5	g10170	OG0000375	1	19	core	chr_11	249446	251325	NA	NA	NA	NA	93.3031706095314	GO:0004499	NA	NA	NA	574	Europe
ST99CH_1A5	g10170	OG0000375	1	19	core	chr_11	249446	251325	NA	NA	NA	NA	93.3031706095314	GO:0050660	NA	NA	NA	574	Europe
ST99CH_1A5	g10170	OG0000375	1	19	core	chr_11	249446	251325	NA	NA	NA	NA	93.3031706095314	GO:0050661	NA	NA	NA	574	Europe
ST99CH_1A5	g10170	OG0000375	1	19	core	chr_11	249446	251325	NA	NA	NA	NA	93.3031706095314	GO:0055114	NA	NA	NA	574	Europe
ST99CH_1A5	g10171	OG0002800	1	19	core	chr_11	252826	254430	NA	NA	NA	NA	0.49228589478936	NA	NA	NA	NA	430	Europe
ST99CH_1A5	g10172	OG0000376	1	19	core	chr_11	254746	257296	secreted	NA	NA	NA	10.3327024800016	NA	NA	NA	NA	825	Europe
ST99CH_1A5	g10173	OG0002801	1	19	core	chr_11	261268	266043	NA	NA	NA	NA	24.1657549037305	GO:0005515	NA	NA	NA	1591	Europe
ST99CH_1A5	g10174	OG0002802	1	19	core	chr_11	266469	267371	NA	NA	NA	NA	134.518514505032	GO:0004175	NA	NA	NA	279	Europe
ST99CH_1A5	g10174	OG0002802	1	19	core	chr_11	266469	267371	NA	NA	NA	NA	134.518514505032	GO:0005839	NA	NA	NA	279	Europe
ST99CH_1A5	g10174	OG0002802	1	19	core	chr_11	266469	267371	NA	NA	NA	NA	134.518514505032	GO:0051603	NA	NA	NA	279	Europe
ST99CH_1A5	g10174	OG0002802	1	19	core	chr_11	266469	267371	NA	NA	NA	NA	134.518514505032	GO:0004298	NA	NA	NA	279	Europe
ST99CH_1A5	g10174	OG0002802	1	19	core	chr_11	266469	267371	NA	NA	NA	NA	134.518514505032	GO:0005839	NA	NA	NA	279	Europe
ST99CH_1A5	g10174	OG0002802	1	19	core	chr_11	266469	267371	NA	NA	NA	NA	134.518514505032	GO:0051603	NA	NA	NA	279	Europe
ST99CH_1A5	g10174	OG0002802	1	19	core	chr_11	266469	267371	NA	NA	NA	NA	134.518514505032	GO:0004298	NA	NA	NA	279	Europe
ST99CH_1A5	g10175	OG0002803	1	19	core	chr_11	267823	269242	NA	NA	NA	NA	134.022720922153	GO:0005524	NA	NA	NA	435	Europe
ST99CH_1A5	g10176	OG0002804	1	19	core	chr_11	270830	272491	secreted	NA	NA	NA	13.4171135894678	GO:0006508	NA	NA	NA	527	Europe
ST99CH_1A5	g10176	OG0002804	1	19	core	chr_11	270830	272491	secreted	NA	NA	NA	13.4171135894678	GO:0008236	NA	NA	NA	527	Europe
ST99CH_1A5	g10177	OG0002805	1	19	core	chr_11	272661	277112	NA	NA	NA	NA	7.78521828885303	GO:0006310	NA	NA	NA	1483	Europe
ST99CH_1A5	g10177	OG0002805	1	19	core	chr_11	272661	277112	NA	NA	NA	NA	7.78521828885303	GO:0008026	NA	NA	NA	1483	Europe
ST99CH_1A5	g10177	OG0002805	1	19	core	chr_11	272661	277112	NA	NA	NA	NA	7.78521828885303	GO:0006260	NA	NA	NA	1483	Europe
ST99CH_1A5	g10177	OG0002805	1	19	core	chr_11	272661	277112	NA	NA	NA	NA	7.78521828885303	GO:0006281	NA	NA	NA	1483	Europe
ST99CH_1A5	g10177	OG0002805	1	19	core	chr_11	272661	277112	NA	NA	NA	NA	7.78521828885303	GO:0043140	NA	NA	NA	1483	Europe
ST99CH_1A5	g10177	OG0002805	1	19	core	chr_11	272661	277112	NA	NA	NA	NA	7.78521828885303	GO:0003676	NA	NA	NA	1483	Europe
ST99CH_1A5	g10177	OG0002805	1	19	core	chr_11	272661	277112	NA	NA	NA	NA	7.78521828885303	GO:0005524	NA	NA	NA	1483	Europe
ST99CH_1A5	g10177	OG0002805	1	19	core	chr_11	272661	277112	NA	NA	NA	NA	7.78521828885303	GO:0008026	NA	NA	NA	1483	Europe
ST99CH_1A5	g10177	OG0002805	1	19	core	chr_11	272661	277112	NA	NA	NA	NA	7.78521828885303	GO:0003676	NA	NA	NA	1483	Europe
ST99CH_1A5	g10177	OG0002805	1	19	core	chr_11	272661	277112	NA	NA	NA	NA	7.78521828885303	GO:0005524	NA	NA	NA	1483	Europe
ST99CH_1A5	g10178	OG0002806	1	19	core	chr_11	278136	279572	NA	NA	NA	NA	35.1600748600706	GO:0016831	NA	NA	NA	478	Europe
ST99CH_1A5	g10178	OG0002806	1	19	core	chr_11	278136	279572	NA	NA	NA	NA	35.1600748600706	GO:0019752	NA	NA	NA	478	Europe
ST99CH_1A5	g10178	OG0002806	1	19	core	chr_11	278136	279572	NA	NA	NA	NA	35.1600748600706	GO:0030170	NA	NA	NA	478	Europe
ST99CH_1A5	g10178	OG0002806	1	19	core	chr_11	278136	279572	NA	NA	NA	NA	35.1600748600706	GO:0016831	NA	NA	NA	478	Europe
ST99CH_1A5	g10178	OG0002806	1	19	core	chr_11	278136	279572	NA	NA	NA	NA	35.1600748600706	GO:0003824	NA	NA	NA	478	Europe
ST99CH_1A5	g10179	OG0002807	1	19	core	chr_11	279825	280446	NA	NA	NA	NA	49.4006986173476	NA	NA	NA	NA	187	Europe
ST99CH_1A5	g1018	OG0001367	1	19	core	chr_1	2892876	2893937	NA	NA	NA	NA	5.57125708994465	GO:0008152	NA	NA	NA	314	Europe
ST99CH_1A5	g1018	OG0001367	1	19	core	chr_1	2892876	2893937	NA	NA	NA	NA	5.57125708994465	GO:0016829	NA	NA	NA	314	Europe
ST99CH_1A5	g1018	OG0001367	1	19	core	chr_1	2892876	2893937	NA	NA	NA	NA	5.57125708994465	GO:0003824	NA	NA	NA	314	Europe
ST99CH_1A5	g10180	OG0002808	1	19	core	chr_11	281742	282961	secreted	NA	NA	NA	1.47414343029716	GO:0004553	NA	NA	NA	384	Europe
ST99CH_1A5	g10180	OG0002808	1	19	core	chr_11	281742	282961	secreted	NA	NA	NA	1.47414343029716	GO:0005975	NA	NA	NA	384	Europe
ST99CH_1A5	g10181	OG0002809	1	19	core	chr_11	283423	285838	NA	NA	NA	NA	92.3783720187719	GO:0005506	NA	NA	NA	554	Europe
ST99CH_1A5	g10181	OG0002809	1	19	core	chr_11	283423	285838	NA	NA	NA	NA	92.3783720187719	GO:0016705	NA	NA	NA	554	Europe
ST99CH_1A5	g10181	OG0002809	1	19	core	chr_11	283423	285838	NA	NA	NA	NA	92.3783720187719	GO:0020037	NA	NA	NA	554	Europe
ST99CH_1A5	g10181	OG0002809	1	19	core	chr_11	283423	285838	NA	NA	NA	NA	92.3783720187719	GO:0055114	NA	NA	NA	554	Europe
ST99CH_1A5	g10181	OG0002809	1	19	core	chr_11	283423	285838	NA	NA	NA	NA	92.3783720187719	GO:0005506	NA	NA	NA	554	Europe
ST99CH_1A5	g10181	OG0002809	1	19	core	chr_11	283423	285838	NA	NA	NA	NA	92.3783720187719	GO:0016712	NA	NA	NA	554	Europe
ST99CH_1A5	g10181	OG0002809	1	19	core	chr_11	283423	285838	NA	NA	NA	NA	92.3783720187719	GO:0020037	NA	NA	NA	554	Europe
ST99CH_1A5	g10181	OG0002809	1	19	core	chr_11	283423	285838	NA	NA	NA	NA	92.3783720187719	GO:0055114	NA	NA	NA	554	Europe
ST99CH_1A5	g10181	OG0002809	1	19	core	chr_11	283423	285838	NA	NA	NA	NA	92.3783720187719	GO:0016705	NA	NA	NA	554	Europe
ST99CH_1A5	g10181	OG0002809	1	19	core	chr_11	283423	285838	NA	NA	NA	NA	92.3783720187719	GO:0055114	NA	NA	NA	554	Europe
ST99CH_1A5	g10182	OG0009578	1	18	accessory	chr_11	286514	287098	NA	NA	NA	NA	110.05139182707	NA	NA	NA	NA	93	Europe
ST99CH_1A5	g10183	OG0002810	1	19	core	chr_11	287381	289724	NA	NA	NA	NA	234.12260682897	GO:0000166	NA	NA	NA	764	Europe
ST99CH_1A5	g10183	OG0002810	1	19	core	chr_11	287381	289724	NA	NA	NA	NA	234.12260682897	GO:0005524	NA	NA	NA	764	Europe
ST99CH_1A5	g10183	OG0002810	1	19	core	chr_11	287381	289724	NA	NA	NA	NA	234.12260682897	GO:0016876	NA	NA	NA	764	Europe
ST99CH_1A5	g10183	OG0002810	1	19	core	chr_11	287381	289724	NA	NA	NA	NA	234.12260682897	GO:0043039	NA	NA	NA	764	Europe
ST99CH_1A5	g10183	OG0002810	1	19	core	chr_11	287381	289724	NA	NA	NA	NA	234.12260682897	GO:0000166	NA	NA	NA	764	Europe
ST99CH_1A5	g10183	OG0002810	1	19	core	chr_11	287381	289724	NA	NA	NA	NA	234.12260682897	GO:0004812	NA	NA	NA	764	Europe
ST99CH_1A5	g10183	OG0002810	1	19	core	chr_11	287381	289724	NA	NA	NA	NA	234.12260682897	GO:0005524	NA	NA	NA	764	Europe
ST99CH_1A5	g10183	OG0002810	1	19	core	chr_11	287381	289724	NA	NA	NA	NA	234.12260682897	GO:0006418	NA	NA	NA	764	Europe
ST99CH_1A5	g10183	OG0002810	1	19	core	chr_11	287381	289724	NA	NA	NA	NA	234.12260682897	GO:0004829	NA	NA	NA	764	Europe
ST99CH_1A5	g10183	OG0002810	1	19	core	chr_11	287381	289724	NA	NA	NA	NA	234.12260682897	GO:0005524	NA	NA	NA	764	Europe
ST99CH_1A5	g10183	OG0002810	1	19	core	chr_11	287381	289724	NA	NA	NA	NA	234.12260682897	GO:0005737	NA	NA	NA	764	Europe
ST99CH_1A5	g10183	OG0002810	1	19	core	chr_11	287381	289724	NA	NA	NA	NA	234.12260682897	GO:0006435	NA	NA	NA	764	Europe
ST99CH_1A5	g10183	OG0002810	1	19	core	chr_11	287381	289724	NA	NA	NA	NA	234.12260682897	GO:0004812	NA	NA	NA	764	Europe
ST99CH_1A5	g10183	OG0002810	1	19	core	chr_11	287381	289724	NA	NA	NA	NA	234.12260682897	GO:0006418	NA	NA	NA	764	Europe
ST99CH_1A5	g10184	OG0002811	1	19	core	chr_11	290054	292619	NA	NA	NA	NA	56.7907674833969	GO:0003676	NA	NA	NA	794	Europe
ST99CH_1A5	g10184	OG0002811	1	19	core	chr_11	290054	292619	NA	NA	NA	NA	56.7907674833969	GO:0005622	NA	NA	NA	794	Europe
ST99CH_1A5	g10184	OG0002811	1	19	core	chr_11	290054	292619	NA	NA	NA	NA	56.7907674833969	GO:0000176	NA	NA	NA	794	Europe
ST99CH_1A5	g10184	OG0002811	1	19	core	chr_11	290054	292619	NA	NA	NA	NA	56.7907674833969	GO:0006396	NA	NA	NA	794	Europe
ST99CH_1A5	g10184	OG0002811	1	19	core	chr_11	290054	292619	NA	NA	NA	NA	56.7907674833969	GO:0000166	NA	NA	NA	794	Europe
ST99CH_1A5	g10184	OG0002811	1	19	core	chr_11	290054	292619	NA	NA	NA	NA	56.7907674833969	GO:0003824	NA	NA	NA	794	Europe
ST99CH_1A5	g10184	OG0002811	1	19	core	chr_11	290054	292619	NA	NA	NA	NA	56.7907674833969	GO:0044237	NA	NA	NA	794	Europe
ST99CH_1A5	g10184	OG0002811	1	19	core	chr_11	290054	292619	NA	NA	NA	NA	56.7907674833969	GO:0003676	NA	NA	NA	794	Europe
ST99CH_1A5	g10184	OG0002811	1	19	core	chr_11	290054	292619	NA	NA	NA	NA	56.7907674833969	GO:0003676	NA	NA	NA	794	Europe
ST99CH_1A5	g10184	OG0002811	1	19	core	chr_11	290054	292619	NA	NA	NA	NA	56.7907674833969	GO:0006139	NA	NA	NA	794	Europe
ST99CH_1A5	g10184	OG0002811	1	19	core	chr_11	290054	292619	NA	NA	NA	NA	56.7907674833969	GO:0008408	NA	NA	NA	794	Europe
ST99CH_1A5	g10185	OG0002812	1	19	core	chr_11	294181	296436	NA	NA	NA	NA	41.8450345858633	GO:0005576	NA	NA	NA	470	Europe
ST99CH_1A5	g10186	OG0002813	1	19	core	chr_11	296843	298507	NA	NA	NA	NA	9.31192076639101	NA	NA	NA	NA	554	Europe
ST99CH_1A5	g10187	OG0000377	1	19	core	chr_11	299691	301642	NA	NA	NA	NA	1.72438955818994	NA	NA	NA	NA	618	Europe
ST99CH_1A5	g10188	OG0002814	1	19	core	chr_11	302557	303270	NA	NA	NA	NA	19.4700878952018	NA	NA	NA	NA	237	Europe
ST99CH_1A5	g10189	OG0010583	1	16	accessory	chr_11	304006	305154	secreted	GH17	CAZyme	NA	1136.08640348733	GO:0005975	NA	NA	NA	382	Europe
ST99CH_1A5	g1019	OG0012957	1	4	accessory	chr_1	2894142	2895219	NA	NA	NA	NA	107.742054132503	NA	NA	NA	NA	336	Europe
ST99CH_1A5	g10190	OG0002815	1	19	core	chr_11	310363	311109	NA	NA	NA	NA	13.9308251795408	GO:0003676	NA	NA	NA	248	Europe
ST99CH_1A5	g10190	OG0002815	1	19	core	chr_11	310363	311109	NA	NA	NA	NA	13.9308251795408	GO:0008168	NA	NA	NA	248	Europe
ST99CH_1A5	g10190	OG0002815	1	19	core	chr_11	310363	311109	NA	NA	NA	NA	13.9308251795408	GO:0032259	NA	NA	NA	248	Europe
ST99CH_1A5	g10191	OG0002816	1	19	core	chr_11	311613	312068	NA	NA	NA	NA	20.2730333900539	GO:0005739	NA	NA	NA	151	Europe
ST99CH_1A5	g10192	OG0009579	1	18	accessory	chr_11	312303	312715	NA	NA	NA	NA	37.6589272164429	NA	NA	NA	NA	116	Europe
ST99CH_1A5	g10193	OG0002817	1	19	core	chr_11	312910	314940	NA	NA	NA	NA	166.171733131456	NA	NA	NA	NA	625	Europe
ST99CH_1A5	g10194	OG0002818	1	19	core	chr_11	315401	316270	NA	NA	NA	NA	1.88979392727457	NA	NA	NA	NA	289	Europe
ST99CH_1A5	g10195	OG0002819	1	19	core	chr_11	318841	320086	NA	NA	NA	NA	15.4197528385862	GO:0016491	NA	NA	NA	397	Europe
ST99CH_1A5	g10195	OG0002819	1	19	core	chr_11	318841	320086	NA	NA	NA	NA	15.4197528385862	GO:0055114	NA	NA	NA	397	Europe
ST99CH_1A5	g10196	OG0002820	1	19	core	chr_11	320606	325460	NA	NA	NA	NA	143.549827252015	GO:0000981	NA	NA	NA	996	Europe
ST99CH_1A5	g10196	OG0002820	1	19	core	chr_11	320606	325460	NA	NA	NA	NA	143.549827252015	GO:0005634	NA	NA	NA	996	Europe
ST99CH_1A5	g10196	OG0002820	1	19	core	chr_11	320606	325460	NA	NA	NA	NA	143.549827252015	GO:0006355	NA	NA	NA	996	Europe
ST99CH_1A5	g10196	OG0002820	1	19	core	chr_11	320606	325460	NA	NA	NA	NA	143.549827252015	GO:0008270	NA	NA	NA	996	Europe
ST99CH_1A5	g10197	OG0002821	1	19	core	chr_11	326109	327268	NA	NA	NA	NA	73.8744328092198	GO:0005515	NA	NA	NA	345	Europe
ST99CH_1A5	g10198	OG0002822	1	19	core	chr_11	327734	328681	NA	NA	NA	NA	9.95355024433975	GO:0004844	NA	NA	NA	315	Europe
ST99CH_1A5	g10198	OG0002822	1	19	core	chr_11	327734	328681	NA	NA	NA	NA	9.95355024433975	GO:0006281	NA	NA	NA	315	Europe
ST99CH_1A5	g10198	OG0002822	1	19	core	chr_11	327734	328681	NA	NA	NA	NA	9.95355024433975	GO:0006284	NA	NA	NA	315	Europe
ST99CH_1A5	g10198	OG0002822	1	19	core	chr_11	327734	328681	NA	NA	NA	NA	9.95355024433975	GO:0006281	NA	NA	NA	315	Europe
ST99CH_1A5	g10198	OG0002822	1	19	core	chr_11	327734	328681	NA	NA	NA	NA	9.95355024433975	GO:0016799	NA	NA	NA	315	Europe
ST99CH_1A5	g10199	OG0011751	1	10	accessory	chr_11	328889	329215	NA	NA	NA	NA	0.16811862315555	NA	NA	NA	NA	108	Europe
ST99CH_1A5	g102	OG0000596	1	19	core	chr_1	442900	444174	NA	NA	NA	NA	50.8767928203226	GO:0003824	NA	NA	NA	424	Europe
ST99CH_1A5	g102	OG0000596	1	19	core	chr_1	442900	444174	NA	NA	NA	NA	50.8767928203226	GO:0030170	NA	NA	NA	424	Europe
ST99CH_1A5	g1020	OG0001368	1	19	core	chr_1	2895827	2897093	NA	NA	NA	NA	92.6692643694203	GO:0016020	NA	NA	NA	367	Europe
ST99CH_1A5	g1020	OG0001368	1	19	core	chr_1	2895827	2897093	NA	NA	NA	NA	92.6692643694203	GO:0030001	NA	NA	NA	367	Europe
ST99CH_1A5	g1020	OG0001368	1	19	core	chr_1	2895827	2897093	NA	NA	NA	NA	92.6692643694203	GO:0046873	NA	NA	NA	367	Europe
ST99CH_1A5	g1020	OG0001368	1	19	core	chr_1	2895827	2897093	NA	NA	NA	NA	92.6692643694203	GO:0055085	NA	NA	NA	367	Europe
ST99CH_1A5	g1020	OG0001368	1	19	core	chr_1	2895827	2897093	NA	NA	NA	NA	92.6692643694203	GO:0005385	NA	NA	NA	367	Europe
ST99CH_1A5	g1020	OG0001368	1	19	core	chr_1	2895827	2897093	NA	NA	NA	NA	92.6692643694203	GO:0016021	NA	NA	NA	367	Europe
ST99CH_1A5	g1020	OG0001368	1	19	core	chr_1	2895827	2897093	NA	NA	NA	NA	92.6692643694203	GO:0071577	NA	NA	NA	367	Europe
ST99CH_1A5	g10200	OG0002823	1	19	core	chr_11	329611	330901	secreted	NA	NA	NA	79.9914594623045	GO:0016491	NA	NA	NA	391	Europe
ST99CH_1A5	g10200	OG0002823	1	19	core	chr_11	329611	330901	secreted	NA	NA	NA	79.9914594623045	GO:0055114	NA	NA	NA	391	Europe
ST99CH_1A5	g10200	OG0002823	1	19	core	chr_11	329611	330901	secreted	NA	NA	NA	79.9914594623045	GO:0010181	NA	NA	NA	391	Europe
ST99CH_1A5	g10200	OG0002823	1	19	core	chr_11	329611	330901	secreted	NA	NA	NA	79.9914594623045	GO:0016491	NA	NA	NA	391	Europe
ST99CH_1A5	g10200	OG0002823	1	19	core	chr_11	329611	330901	secreted	NA	NA	NA	79.9914594623045	GO:0055114	NA	NA	NA	391	Europe
ST99CH_1A5	g10200	OG0002823	1	19	core	chr_11	329611	330901	secreted	NA	NA	NA	79.9914594623045	GO:0003824	NA	NA	NA	391	Europe
ST99CH_1A5	g10200	OG0002823	1	19	core	chr_11	329611	330901	secreted	NA	NA	NA	79.9914594623045	GO:0016491	NA	NA	NA	391	Europe
ST99CH_1A5	g10201	OG0002824	1	19	core	chr_11	334726	337434	NA	NA	NA	NA	50.6366022956459	GO:0003910	NA	NA	NA	902	Europe
ST99CH_1A5	g10201	OG0002824	1	19	core	chr_11	334726	337434	NA	NA	NA	NA	50.6366022956459	GO:0005524	NA	NA	NA	902	Europe
ST99CH_1A5	g10201	OG0002824	1	19	core	chr_11	334726	337434	NA	NA	NA	NA	50.6366022956459	GO:0006281	NA	NA	NA	902	Europe
ST99CH_1A5	g10201	OG0002824	1	19	core	chr_11	334726	337434	NA	NA	NA	NA	50.6366022956459	GO:0006310	NA	NA	NA	902	Europe
ST99CH_1A5	g10201	OG0002824	1	19	core	chr_11	334726	337434	NA	NA	NA	NA	50.6366022956459	GO:0003909	NA	NA	NA	902	Europe
ST99CH_1A5	g10201	OG0002824	1	19	core	chr_11	334726	337434	NA	NA	NA	NA	50.6366022956459	GO:0051103	NA	NA	NA	902	Europe
ST99CH_1A5	g10201	OG0002824	1	19	core	chr_11	334726	337434	NA	NA	NA	NA	50.6366022956459	GO:0003910	NA	NA	NA	902	Europe
ST99CH_1A5	g10201	OG0002824	1	19	core	chr_11	334726	337434	NA	NA	NA	NA	50.6366022956459	GO:0006281	NA	NA	NA	902	Europe
ST99CH_1A5	g10201	OG0002824	1	19	core	chr_11	334726	337434	NA	NA	NA	NA	50.6366022956459	GO:0006310	NA	NA	NA	902	Europe
ST99CH_1A5	g10201	OG0002824	1	19	core	chr_11	334726	337434	NA	NA	NA	NA	50.6366022956459	GO:0003910	NA	NA	NA	902	Europe
ST99CH_1A5	g10201	OG0002824	1	19	core	chr_11	334726	337434	NA	NA	NA	NA	50.6366022956459	GO:0005524	NA	NA	NA	902	Europe
ST99CH_1A5	g10201	OG0002824	1	19	core	chr_11	334726	337434	NA	NA	NA	NA	50.6366022956459	GO:0006281	NA	NA	NA	902	Europe
ST99CH_1A5	g10201	OG0002824	1	19	core	chr_11	334726	337434	NA	NA	NA	NA	50.6366022956459	GO:0006310	NA	NA	NA	902	Europe
ST99CH_1A5	g10201	OG0002824	1	19	core	chr_11	334726	337434	NA	NA	NA	NA	50.6366022956459	GO:0071897	NA	NA	NA	902	Europe
ST99CH_1A5	g10201	OG0002824	1	19	core	chr_11	334726	337434	NA	NA	NA	NA	50.6366022956459	GO:0003677	NA	NA	NA	902	Europe
ST99CH_1A5	g10201	OG0002824	1	19	core	chr_11	334726	337434	NA	NA	NA	NA	50.6366022956459	GO:0003910	NA	NA	NA	902	Europe
ST99CH_1A5	g10201	OG0002824	1	19	core	chr_11	334726	337434	NA	NA	NA	NA	50.6366022956459	GO:0006281	NA	NA	NA	902	Europe
ST99CH_1A5	g10201	OG0002824	1	19	core	chr_11	334726	337434	NA	NA	NA	NA	50.6366022956459	GO:0006310	NA	NA	NA	902	Europe
ST99CH_1A5	g10202	OG0002825	1	19	core	chr_11	337969	341807	NA	NA	NA	NA	198.300401416777	GO:0009058	NA	NA	NA	1144	Europe
ST99CH_1A5	g10202	OG0002825	1	19	core	chr_11	337969	341807	NA	NA	NA	NA	198.300401416777	GO:0030170	NA	NA	NA	1144	Europe
ST99CH_1A5	g10202	OG0002825	1	19	core	chr_11	337969	341807	NA	NA	NA	NA	198.300401416777	GO:0003824	NA	NA	NA	1144	Europe
ST99CH_1A5	g10203	OG0002826	1	19	core	chr_11	342037	343610	NA	NA	NA	NA	93.2351531180418	GO:0006281	NA	NA	NA	472	Europe
ST99CH_1A5	g10203	OG0002826	1	19	core	chr_11	342037	343610	NA	NA	NA	NA	93.2351531180418	GO:0006338	NA	NA	NA	472	Europe
ST99CH_1A5	g10203	OG0002826	1	19	core	chr_11	342037	343610	NA	NA	NA	NA	93.2351531180418	GO:0006355	NA	NA	NA	472	Europe
ST99CH_1A5	g10203	OG0002826	1	19	core	chr_11	342037	343610	NA	NA	NA	NA	93.2351531180418	GO:0031011	NA	NA	NA	472	Europe
ST99CH_1A5	g10203	OG0002826	1	19	core	chr_11	342037	343610	NA	NA	NA	NA	93.2351531180418	GO:0035267	NA	NA	NA	472	Europe
ST99CH_1A5	g10204	OG0002827	1	19	core	chr_11	344035	345420	NA	NA	NA	NA	57.8800418326067	NA	NA	NA	NA	461	Europe
ST99CH_1A5	g10205	OG0002828	1	19	core	chr_11	345558	346682	NA	NA	NA	NA	65.9597953368137	GO:0005515	NA	NA	NA	374	Europe
ST99CH_1A5	g10206	OG0002829	1	19	core	chr_11	346847	347668	NA	NA	NA	NA	69.0363520213509	NA	NA	NA	NA	254	Europe
ST99CH_1A5	g10207	OG0002830	1	19	core	chr_11	348653	349373	NA	NA	NA	NA	0.66040451794491	NA	NA	NA	NA	222	Europe
ST99CH_1A5	g10208	OG0010222	2	17	accessory	chr_11	350344	351885	NA	NA	NA	NA	0.16811862315555	NA	NA	NA	NA	498	Europe
ST99CH_1A5	g10209	OG0010222	2	17	accessory	chr_11	351991	353996	NA	NA	NA	NA	0	NA	NA	NA	NA	650	Europe
ST99CH_1A5	g1021	OG0001369	1	19	core	chr_1	2897976	2899019	NA	NA	NA	NA	103.456672711594	NA	NA	NA	NA	347	Europe
ST99CH_1A5	g10210	OG0009580	1	16	accessory	chr_11	354799	356242	NA	NA	NA	NA	11.3094198446512	NA	NA	NA	NA	426	Europe
ST99CH_1A5	g10211	OG0000378	1	19	core	chr_11	362279	364205	NA	NA	NA	NA	6.42934868854153	NA	NA	NA	NA	515	Europe
ST99CH_1A5	g10212	OG0002831	1	19	core	chr_11	366875	367612	NA	NA	NA	NA	5.50119955988472	GO:0004719	NA	NA	NA	207	Europe
ST99CH_1A5	g10212	OG0002831	1	19	core	chr_11	366875	367612	NA	NA	NA	NA	5.50119955988472	GO:0006464	NA	NA	NA	207	Europe
ST99CH_1A5	g10213	OG0002832	1	19	core	chr_11	368682	369227	secreted	NA	NA	NA	0.15604864847826	NA	cluster-25	other	other	181	Europe
ST99CH_1A5	g10214	OG0011377	1	12	accessory	chr_11	370973	371261	secreted	NA	NA	effector	1.85901251138454	NA	cluster-25	other	other	77	Europe
ST99CH_1A5	g10215	OG0002833	1	19	core	chr_11	372625	375855	NA	NA	NA	NA	51.461902096416	GO:0001104	cluster-25	other	other	1076	Europe
ST99CH_1A5	g10215	OG0002833	1	19	core	chr_11	372625	375855	NA	NA	NA	NA	51.461902096416	GO:0006357	cluster-25	other	other	1076	Europe
ST99CH_1A5	g10215	OG0002833	1	19	core	chr_11	372625	375855	NA	NA	NA	NA	51.461902096416	GO:0016592	cluster-25	other	other	1076	Europe
ST99CH_1A5	g10216	OG0002834	1	19	core	chr_11	376796	378583	NA	NA	NA	NA	26.0986885588561	NA	cluster-25	other	other	540	Europe
ST99CH_1A5	g10217	OG0002835	1	19	core	chr_11	378720	379634	NA	NA	NA	NA	43.0542112583029	NA	cluster-25	other	other	280	Europe
ST99CH_1A5	g10218	OG0002836	1	19	core	chr_11	379824	381610	NA	NA	NA	NA	9.61038319420949	NA	cluster-25	other	other	509	Europe
ST99CH_1A5	g10219	OG0002837	1	19	core	chr_11	383574	384124	secreted	NA	NA	effector	0.321453017562892	NA	cluster-25	other	other	165	Europe
ST99CH_1A5	g1022	OG0001370	1	19	core	chr_1	2899438	2901447	NA	NA	NA	NA	6.79671928680978	NA	NA	NA	NA	653	Europe
ST99CH_1A5	g10220	OG0002838	1	19	core	chr_11	386469	387874	secreted	NA	NA	NA	109.805331592292	GO:0004601	cluster-25	other	other	450	Europe
ST99CH_1A5	g10221	OG0002839	1	19	core	chr_11	388552	391959	NA	NA	NA	NA	39.8052607916031	GO:0003824	cluster-25	biosynthetic	other	1135	Europe
ST99CH_1A5	g10221	OG0002839	1	19	core	chr_11	388552	391959	NA	NA	NA	NA	39.8052607916031	GO:0008152	cluster-25	biosynthetic	other	1135	Europe
ST99CH_1A5	g10222	OG0002840	1	19	core	chr_11	392518	394262	NA	NA	NA	NA	19.1942005222772	NA	cluster-25	biosynthetic-additional	other	487	Europe
ST99CH_1A5	g10223	OG0002841	1	19	core	chr_11	395281	396759	NA	NA	NA	NA	20.937653457747	GO:0005524	cluster-25	other	other	492	Europe
ST99CH_1A5	g10223	OG0002841	1	19	core	chr_11	395281	396759	NA	NA	NA	NA	20.937653457747	GO:0046872	cluster-25	other	other	492	Europe
ST99CH_1A5	g10224	OG0002842	1	19	core	chr_11	398022	399775	secreted	NA	NA	NA	25.1126154736	NA	cluster-25	other	other	497	Europe
ST99CH_1A5	g10225	OG0002843	1	19	core	chr_11	399903	403327	NA	NA	NA	NA	37.1307197349053	GO:0005506	cluster-25	biosynthetic-additional	other	1050	Europe
ST99CH_1A5	g10225	OG0002843	1	19	core	chr_11	399903	403327	NA	NA	NA	NA	37.1307197349053	GO:0016705	cluster-25	biosynthetic-additional	other	1050	Europe
ST99CH_1A5	g10225	OG0002843	1	19	core	chr_11	399903	403327	NA	NA	NA	NA	37.1307197349053	GO:0020037	cluster-25	biosynthetic-additional	other	1050	Europe
ST99CH_1A5	g10225	OG0002843	1	19	core	chr_11	399903	403327	NA	NA	NA	NA	37.1307197349053	GO:0055114	cluster-25	biosynthetic-additional	other	1050	Europe
ST99CH_1A5	g10225	OG0002843	1	19	core	chr_11	399903	403327	NA	NA	NA	NA	37.1307197349053	GO:0004601	cluster-25	biosynthetic-additional	other	1050	Europe
ST99CH_1A5	g10225	OG0002843	1	19	core	chr_11	399903	403327	NA	NA	NA	NA	37.1307197349053	GO:0006979	cluster-25	biosynthetic-additional	other	1050	Europe
ST99CH_1A5	g10225	OG0002843	1	19	core	chr_11	399903	403327	NA	NA	NA	NA	37.1307197349053	GO:0020037	cluster-25	biosynthetic-additional	other	1050	Europe
ST99CH_1A5	g10225	OG0002843	1	19	core	chr_11	399903	403327	NA	NA	NA	NA	37.1307197349053	GO:0055114	cluster-25	biosynthetic-additional	other	1050	Europe
ST99CH_1A5	g10226	OG0002844	1	19	core	chr_11	404636	405168	secreted	NA	NA	NA	28.662585471997	GO:0005576	cluster-25	other	other	139	Europe
ST99CH_1A5	g10227	OG0002845	1	19	core	chr_11	407554	409129	NA	NA	NA	NA	1.57105516378259	NA	cluster-25	other	other	406	Europe
ST99CH_1A5	g10228	OG0000379	1	19	core	chr_11	409656	411669	NA	NA	NA	NA	12.226648358241	NA	cluster-25	other	other	542	Europe
ST99CH_1A5	g10229	OG0013787	1	2	accessory	chr_11	412050	412403	NA	NA	NA	NA	3.76323873134019	NA	NA	NA	NA	117	Europe
ST99CH_1A5	g1023	OG0001371	1	19	core	chr_1	2903446	2905906	secreted	NA	NA	NA	29.3427871919814	GO:0003700	NA	NA	NA	573	Europe
ST99CH_1A5	g1023	OG0001371	1	19	core	chr_1	2903446	2905906	secreted	NA	NA	NA	29.3427871919814	GO:0006355	NA	NA	NA	573	Europe
ST99CH_1A5	g1023	OG0001371	1	19	core	chr_1	2903446	2905906	secreted	NA	NA	NA	29.3427871919814	GO:0043565	NA	NA	NA	573	Europe
ST99CH_1A5	g10230	OG0002846	1	19	core	chr_11	414497	416955	NA	NA	NA	NA	89.6928803943817	NA	NA	NA	NA	785	Europe
ST99CH_1A5	g10231	OG0002847	1	19	core	chr_11	419013	420261	NA	NA	NA	NA	35.5868071118319	NA	NA	NA	NA	394	Europe
ST99CH_1A5	g10232	OG0002848	1	19	core	chr_11	421508	422859	NA	NA	NA	NA	34.8614852346853	GO:0005515	NA	NA	NA	432	Europe
ST99CH_1A5	g10233	OG0009581	1	18	accessory	chr_11	423055	423897	NA	NA	NA	NA	12.8240523475119	GO:0005515	NA	NA	NA	280	Europe
ST99CH_1A5	g10233	OG0009581	1	18	accessory	chr_11	423055	423897	NA	NA	NA	NA	12.8240523475119	GO:0008270	NA	NA	NA	280	Europe
ST99CH_1A5	g10234	OG0002849	1	19	core	chr_11	431399	434532	NA	NA	NA	NA	4.01770040898119	NA	NA	NA	NA	967	Europe
ST99CH_1A5	g10235	OG0002850	1	19	core	chr_11	435582	438273	NA	NA	NA	NA	45.9237887403652	GO:0005515	NA	NA	NA	875	Europe
ST99CH_1A5	g10236	OG0009582	1	18	accessory	chr_11	439490	440251	NA	NA	NA	NA	0.153334394407343	NA	NA	NA	NA	253	Europe
ST99CH_1A5	g10237	OG0002851	1	19	core	chr_11	440524	442638	NA	NA	NA	NA	24.6537616499882	NA	NA	NA	NA	704	Europe
ST99CH_1A5	g10238	OG0002852	1	19	core	chr_11	443797	444883	secreted	NA	NA	NA	0.957717586153223	NA	NA	NA	NA	307	Europe
ST99CH_1A5	g10239	OG0002853	1	19	core	chr_11	445961	446980	NA	NA	NA	NA	7.34271358845013	NA	NA	NA	NA	339	Europe
ST99CH_1A5	g1024	OG0001372	1	19	core	chr_1	2909925	2911261	NA	NA	NA	NA	114.595832364061	NA	NA	NA	NA	325	Europe
ST99CH_1A5	g10240	OG0002854	1	19	core	chr_11	447666	450581	NA	NA	NA	NA	55.2130072542955	NA	NA	NA	NA	971	Europe
ST99CH_1A5	g10241	OG0002855	1	19	core	chr_11	451452	454164	NA	NA	NA	NA	33.8301984408581	GO:0000981	NA	NA	NA	868	Europe
ST99CH_1A5	g10241	OG0002855	1	19	core	chr_11	451452	454164	NA	NA	NA	NA	33.8301984408581	GO:0005634	NA	NA	NA	868	Europe
ST99CH_1A5	g10241	OG0002855	1	19	core	chr_11	451452	454164	NA	NA	NA	NA	33.8301984408581	GO:0006355	NA	NA	NA	868	Europe
ST99CH_1A5	g10241	OG0002855	1	19	core	chr_11	451452	454164	NA	NA	NA	NA	33.8301984408581	GO:0008270	NA	NA	NA	868	Europe
ST99CH_1A5	g10241	OG0002855	1	19	core	chr_11	451452	454164	NA	NA	NA	NA	33.8301984408581	GO:0003677	NA	NA	NA	868	Europe
ST99CH_1A5	g10241	OG0002855	1	19	core	chr_11	451452	454164	NA	NA	NA	NA	33.8301984408581	GO:0005634	NA	NA	NA	868	Europe
ST99CH_1A5	g10241	OG0002855	1	19	core	chr_11	451452	454164	NA	NA	NA	NA	33.8301984408581	GO:0006351	NA	NA	NA	868	Europe
ST99CH_1A5	g10241	OG0002855	1	19	core	chr_11	451452	454164	NA	NA	NA	NA	33.8301984408581	GO:0008270	NA	NA	NA	868	Europe
ST99CH_1A5	g10242	OG0002856	1	19	core	chr_11	454991	456646	NA	NA	NA	NA	3.99627471369752	GO:0016021	NA	NA	NA	485	Europe
ST99CH_1A5	g10242	OG0002856	1	19	core	chr_11	454991	456646	NA	NA	NA	NA	3.99627471369752	GO:0055085	NA	NA	NA	485	Europe
ST99CH_1A5	g10243	OG0009583	1	18	accessory	chr_11	457484	458100	NA	NA	NA	NA	3.50127456483725	NA	NA	NA	NA	165	Europe
ST99CH_1A5	g10244	OG0002857	1	19	core	chr_11	458367	459224	NA	NA	NA	NA	45.1434818991904	NA	NA	NA	NA	266	Europe
ST99CH_1A5	g10245	OG0002858	1	19	core	chr_11	460222	461076	NA	NA	NA	NA	7.29714794381189	NA	NA	NA	NA	284	Europe
ST99CH_1A5	g10246	OG0002859	1	19	core	chr_11	461454	465620	NA	NA	NA	NA	19.6974070321337	GO:0005515	NA	NA	NA	1388	Europe
ST99CH_1A5	g10247	OG0002860	1	19	core	chr_11	466174	467736	NA	NA	NA	NA	8.45255261061708	GO:0005215	NA	NA	NA	499	Europe
ST99CH_1A5	g10247	OG0002860	1	19	core	chr_11	466174	467736	NA	NA	NA	NA	8.45255261061708	GO:0006810	NA	NA	NA	499	Europe
ST99CH_1A5	g10247	OG0002860	1	19	core	chr_11	466174	467736	NA	NA	NA	NA	8.45255261061708	GO:0016020	NA	NA	NA	499	Europe
ST99CH_1A5	g10248	OG0002861	1	19	core	chr_11	467792	469033	NA	NA	NA	NA	98.1973817315141	GO:0055114	NA	NA	NA	354	Europe
ST99CH_1A5	g10248	OG0002861	1	19	core	chr_11	467792	469033	NA	NA	NA	NA	98.1973817315141	GO:0016491	NA	NA	NA	354	Europe
ST99CH_1A5	g10248	OG0002861	1	19	core	chr_11	467792	469033	NA	NA	NA	NA	98.1973817315141	GO:0008270	NA	NA	NA	354	Europe
ST99CH_1A5	g10248	OG0002861	1	19	core	chr_11	467792	469033	NA	NA	NA	NA	98.1973817315141	GO:0016491	NA	NA	NA	354	Europe
ST99CH_1A5	g10248	OG0002861	1	19	core	chr_11	467792	469033	NA	NA	NA	NA	98.1973817315141	GO:0055114	NA	NA	NA	354	Europe
ST99CH_1A5	g10249	OG0002862	1	19	core	chr_11	469397	470172	NA	NA	NA	NA	53.7657180274238	NA	NA	NA	NA	238	Europe
ST99CH_1A5	g1025	OG0001373	1	19	core	chr_1	2911395	2912731	NA	NA	NA	NA	4.84079504193981	GO:0005515	NA	NA	NA	317	Europe
ST99CH_1A5	g1025	OG0001373	1	19	core	chr_1	2911395	2912731	NA	NA	NA	NA	4.84079504193981	GO:0008270	NA	NA	NA	317	Europe
ST99CH_1A5	g1025	OG0001373	1	19	core	chr_1	2911395	2912731	NA	NA	NA	NA	4.84079504193981	GO:0046872	NA	NA	NA	317	Europe
ST99CH_1A5	g10250	OG0009584	1	18	accessory	chr_11	471379	471872	secreted	NA	NA	NA	0.96043184022414	NA	NA	NA	NA	142	Europe
ST99CH_1A5	g10251	OG0002863	1	19	core	chr_11	472066	472698	NA	NA	NA	NA	243.030849532128	GO:0003824	NA	NA	NA	135	Europe
ST99CH_1A5	g10252	OG0002864	1	19	core	chr_11	473439	475117	NA	NA	NA	NA	77.1803190126254	GO:0015035	NA	NA	NA	487	Europe
ST99CH_1A5	g10253	OG0002865	1	19	core	chr_11	475493	476969	secreted	NA	NA	NA	37.8629714158712	GO:0008152	NA	NA	NA	422	Europe
ST99CH_1A5	g10253	OG0002865	1	19	core	chr_11	475493	476969	secreted	NA	NA	NA	37.8629714158712	GO:0016491	NA	NA	NA	422	Europe
ST99CH_1A5	g10254	OG0002866	1	19	core	chr_11	477559	478771	NA	NA	NA	NA	155.936005983723	GO:0008270	NA	NA	NA	364	Europe
ST99CH_1A5	g10254	OG0002866	1	19	core	chr_11	477559	478771	NA	NA	NA	NA	155.936005983723	GO:0016491	NA	NA	NA	364	Europe
ST99CH_1A5	g10254	OG0002866	1	19	core	chr_11	477559	478771	NA	NA	NA	NA	155.936005983723	GO:0055114	NA	NA	NA	364	Europe
ST99CH_1A5	g10254	OG0002866	1	19	core	chr_11	477559	478771	NA	NA	NA	NA	155.936005983723	GO:0016491	NA	NA	NA	364	Europe
ST99CH_1A5	g10254	OG0002866	1	19	core	chr_11	477559	478771	NA	NA	NA	NA	155.936005983723	GO:0055114	NA	NA	NA	364	Europe
ST99CH_1A5	g10255	OG0002867	1	19	core	chr_11	479320	483243	NA	NA	NA	NA	79.9108332532446	GO:0006886	NA	NA	NA	1307	Europe
ST99CH_1A5	g10255	OG0002867	1	19	core	chr_11	479320	483243	NA	NA	NA	NA	79.9108332532446	GO:0016192	NA	NA	NA	1307	Europe
ST99CH_1A5	g10255	OG0002867	1	19	core	chr_11	479320	483243	NA	NA	NA	NA	79.9108332532446	GO:0005515	NA	NA	NA	1307	Europe
ST99CH_1A5	g10256	OG0002868	1	19	core	chr_11	483622	484379	secreted	NA	NA	NA	42.6756317076839	NA	NA	NA	NA	232	Europe
ST99CH_1A5	g10257	OG0002869	1	19	core	chr_11	486594	487616	NA	NA	NA	NA	21.5077877087419	NA	NA	NA	NA	340	Europe
ST99CH_1A5	g10258	OG0002870	1	19	core	chr_11	488324	489409	NA	NA	NA	NA	4.85714416514875	NA	NA	NA	NA	361	Europe
ST99CH_1A5	g10259	OG0002871	1	19	core	chr_11	490600	491088	NA	NA	NA	NA	5.53504716591278	NA	NA	NA	NA	162	Europe
ST99CH_1A5	g1026	OG0001374	1	19	core	chr_1	2912823	2914519	NA	NA	NA	NA	80.1915088609603	GO:0008152	NA	NA	NA	530	Europe
ST99CH_1A5	g1026	OG0001374	1	19	core	chr_1	2912823	2914519	NA	NA	NA	NA	80.1915088609603	GO:0016491	NA	NA	NA	530	Europe
ST99CH_1A5	g1026	OG0001374	1	19	core	chr_1	2912823	2914519	NA	NA	NA	NA	80.1915088609603	GO:0016620	NA	NA	NA	530	Europe
ST99CH_1A5	g1026	OG0001374	1	19	core	chr_1	2912823	2914519	NA	NA	NA	NA	80.1915088609603	GO:0055114	NA	NA	NA	530	Europe
ST99CH_1A5	g1026	OG0001374	1	19	core	chr_1	2912823	2914519	NA	NA	NA	NA	80.1915088609603	GO:0008152	NA	NA	NA	530	Europe
ST99CH_1A5	g1026	OG0001374	1	19	core	chr_1	2912823	2914519	NA	NA	NA	NA	80.1915088609603	GO:0016491	NA	NA	NA	530	Europe
ST99CH_1A5	g1026	OG0001374	1	19	core	chr_1	2912823	2914519	NA	NA	NA	NA	80.1915088609603	GO:0055114	NA	NA	NA	530	Europe
ST99CH_1A5	g1026	OG0001374	1	19	core	chr_1	2912823	2914519	NA	NA	NA	NA	80.1915088609603	GO:0009013	NA	NA	NA	530	Europe
ST99CH_1A5	g1026	OG0001374	1	19	core	chr_1	2912823	2914519	NA	NA	NA	NA	80.1915088609603	GO:0009450	NA	NA	NA	530	Europe
ST99CH_1A5	g1026	OG0001374	1	19	core	chr_1	2912823	2914519	NA	NA	NA	NA	80.1915088609603	GO:0055114	NA	NA	NA	530	Europe
ST99CH_1A5	g10260	OG0002872	1	19	core	chr_11	492261	494129	NA	NA	NA	NA	72.6864570935635	NA	NA	NA	NA	622	Europe
ST99CH_1A5	g10261	OG0002873	1	19	core	chr_11	495432	499250	NA	NA	NA	NA	22.4280824124696	GO:0005488	NA	NA	NA	1272	Europe
ST99CH_1A5	g10261	OG0002873	1	19	core	chr_11	495432	499250	NA	NA	NA	NA	22.4280824124696	GO:0006886	NA	NA	NA	1272	Europe
ST99CH_1A5	g10261	OG0002873	1	19	core	chr_11	495432	499250	NA	NA	NA	NA	22.4280824124696	GO:0008536	NA	NA	NA	1272	Europe
ST99CH_1A5	g10262	OG0002874	1	19	core	chr_11	499954	502674	NA	NA	NA	NA	77.0563919359977	GO:0004672	NA	NA	NA	744	Europe
ST99CH_1A5	g10262	OG0002874	1	19	core	chr_11	499954	502674	NA	NA	NA	NA	77.0563919359977	GO:0005524	NA	NA	NA	744	Europe
ST99CH_1A5	g10262	OG0002874	1	19	core	chr_11	499954	502674	NA	NA	NA	NA	77.0563919359977	GO:0006468	NA	NA	NA	744	Europe
ST99CH_1A5	g10262	OG0002874	1	19	core	chr_11	499954	502674	NA	NA	NA	NA	77.0563919359977	GO:0005524	NA	NA	NA	744	Europe
ST99CH_1A5	g10263	OG0009585	1	18	accessory	chr_11	503279	503665	NA	NA	NA	NA	9.34806709163945	NA	NA	NA	NA	109	Europe
ST99CH_1A5	g10264	OG0002875	1	19	core	chr_11	504104	505822	NA	NA	NA	NA	398.262356696319	GO:0005506	NA	NA	NA	553	Europe
ST99CH_1A5	g10264	OG0002875	1	19	core	chr_11	504104	505822	NA	NA	NA	NA	398.262356696319	GO:0016705	NA	NA	NA	553	Europe
ST99CH_1A5	g10264	OG0002875	1	19	core	chr_11	504104	505822	NA	NA	NA	NA	398.262356696319	GO:0020037	NA	NA	NA	553	Europe
ST99CH_1A5	g10264	OG0002875	1	19	core	chr_11	504104	505822	NA	NA	NA	NA	398.262356696319	GO:0055114	NA	NA	NA	553	Europe
ST99CH_1A5	g10265	OG0000380	1	19	core	chr_11	506560	508158	secreted	NA	NA	NA	129.48418832293	GO:0005515	NA	NA	NA	532	Europe
ST99CH_1A5	g10266	OG0002876	1	19	core	chr_11	508625	510922	NA	GH5_12	CAZyme	NA	96.7804960213645	GO:0005975	NA	NA	NA	765	Europe
ST99CH_1A5	g10266	OG0002876	1	19	core	chr_11	508625	510922	NA	GH5_12	CAZyme	NA	96.7804960213645	GO:0004553	NA	NA	NA	765	Europe
ST99CH_1A5	g10266	OG0002876	1	19	core	chr_11	508625	510922	NA	GH5_12	CAZyme	NA	96.7804960213645	GO:0005975	NA	NA	NA	765	Europe
ST99CH_1A5	g10267	OG0002877	1	19	core	chr_11	511837	513273	NA	NA	NA	NA	9.43169589205397	NA	NA	NA	NA	478	Europe
ST99CH_1A5	g10268	OG0002878	1	19	core	chr_11	514764	516032	NA	NA	NA	NA	84.0302336305022	GO:0005524	NA	NA	NA	422	Europe
ST99CH_1A5	g10268	OG0002878	1	19	core	chr_11	514764	516032	NA	NA	NA	NA	84.0302336305022	GO:0005737	NA	NA	NA	422	Europe
ST99CH_1A5	g10268	OG0002878	1	19	core	chr_11	514764	516032	NA	NA	NA	NA	84.0302336305022	GO:0016787	NA	NA	NA	422	Europe
ST99CH_1A5	g10268	OG0002878	1	19	core	chr_11	514764	516032	NA	NA	NA	NA	84.0302336305022	GO:0030163	NA	NA	NA	422	Europe
ST99CH_1A5	g10269	OG0002879	1	19	core	chr_11	517468	520056	NA	NA	NA	NA	76.8982017184913	NA	NA	NA	NA	862	Europe
ST99CH_1A5	g1027	OG0011656	1	11	accessory	chr_1	2915075	2916599	secreted	NA	NA	NA	10.7350064451247	GO:0004190	NA	NA	NA	449	Europe
ST99CH_1A5	g1027	OG0011656	1	11	accessory	chr_1	2915075	2916599	secreted	NA	NA	NA	10.7350064451247	GO:0006508	NA	NA	NA	449	Europe
ST99CH_1A5	g10270	OG0002880	1	19	core	chr_11	522813	524242	NA	NA	NA	NA	428.425156373023	NA	NA	NA	NA	422	Europe
ST99CH_1A5	g10271	OG0009586	1	18	accessory	chr_11	528784	529084	NA	NA	NA	NA	22.1799738640804	NA	NA	NA	NA	77	Europe
ST99CH_1A5	g10272	OG0002881	1	19	core	chr_11	529416	536096	NA	NA	NA	NA	21.1337756439382	GO:0003677	NA	NA	NA	2226	Europe
ST99CH_1A5	g10272	OG0002881	1	19	core	chr_11	529416	536096	NA	NA	NA	NA	21.1337756439382	GO:0003887	NA	NA	NA	2226	Europe
ST99CH_1A5	g10272	OG0002881	1	19	core	chr_11	529416	536096	NA	NA	NA	NA	21.1337756439382	GO:0006260	NA	NA	NA	2226	Europe
ST99CH_1A5	g10272	OG0002881	1	19	core	chr_11	529416	536096	NA	NA	NA	NA	21.1337756439382	GO:0006281	NA	NA	NA	2226	Europe
ST99CH_1A5	g10272	OG0002881	1	19	core	chr_11	529416	536096	NA	NA	NA	NA	21.1337756439382	GO:0008622	NA	NA	NA	2226	Europe
ST99CH_1A5	g10272	OG0002881	1	19	core	chr_11	529416	536096	NA	NA	NA	NA	21.1337756439382	GO:0000166	NA	NA	NA	2226	Europe
ST99CH_1A5	g10272	OG0002881	1	19	core	chr_11	529416	536096	NA	NA	NA	NA	21.1337756439382	GO:0003676	NA	NA	NA	2226	Europe
ST99CH_1A5	g10272	OG0002881	1	19	core	chr_11	529416	536096	NA	NA	NA	NA	21.1337756439382	GO:0003887	NA	NA	NA	2226	Europe
ST99CH_1A5	g10272	OG0002881	1	19	core	chr_11	529416	536096	NA	NA	NA	NA	21.1337756439382	GO:0003887	NA	NA	NA	2226	Europe
ST99CH_1A5	g10272	OG0002881	1	19	core	chr_11	529416	536096	NA	NA	NA	NA	21.1337756439382	GO:0005634	NA	NA	NA	2226	Europe
ST99CH_1A5	g10272	OG0002881	1	19	core	chr_11	529416	536096	NA	NA	NA	NA	21.1337756439382	GO:0006260	NA	NA	NA	2226	Europe
ST99CH_1A5	g10272	OG0002881	1	19	core	chr_11	529416	536096	NA	NA	NA	NA	21.1337756439382	GO:0008270	NA	NA	NA	2226	Europe
ST99CH_1A5	g10272	OG0002881	1	19	core	chr_11	529416	536096	NA	NA	NA	NA	21.1337756439382	GO:0000166	NA	NA	NA	2226	Europe
ST99CH_1A5	g10272	OG0002881	1	19	core	chr_11	529416	536096	NA	NA	NA	NA	21.1337756439382	GO:0003677	NA	NA	NA	2226	Europe
ST99CH_1A5	g10272	OG0002881	1	19	core	chr_11	529416	536096	NA	NA	NA	NA	21.1337756439382	GO:0003676	NA	NA	NA	2226	Europe
ST99CH_1A5	g10272	OG0002881	1	19	core	chr_11	529416	536096	NA	NA	NA	NA	21.1337756439382	GO:0008408	NA	NA	NA	2226	Europe
ST99CH_1A5	g10273	OG0009587	1	18	accessory	chr_11	539885	540751	NA	NA	NA	NA	122.765410647742	NA	NA	NA	NA	270	Europe
ST99CH_1A5	g10274	OG0009588	1	18	accessory	chr_11	541509	541912	NA	NA	NA	NA	4.81665509258523	NA	NA	NA	NA	117	Europe
ST99CH_1A5	g10275	OG0009589	1	18	accessory	chr_11	541985	542482	NA	NA	NA	NA	17.646135948239	NA	NA	NA	NA	146	Europe
ST99CH_1A5	g10276	OG0002882	1	19	core	chr_11	542573	543289	NA	NA	NA	NA	7.83107227077495	NA	NA	NA	NA	192	Europe
ST99CH_1A5	g10277	OG0002883	1	19	core	chr_11	543742	544943	NA	NA	NA	NA	159.285155123022	GO:0005515	NA	NA	NA	381	Europe
ST99CH_1A5	g10278	OG0002884	1	19	core	chr_11	545318	546521	NA	NA	NA	NA	265.591027450547	GO:0003824	cluster-26	biosynthetic	t1pks	383	Europe
ST99CH_1A5	g10278	OG0002884	1	19	core	chr_11	545318	546521	NA	NA	NA	NA	265.591027450547	GO:0050662	cluster-26	biosynthetic	t1pks	383	Europe
ST99CH_1A5	g10279	OG0002885	1	19	core	chr_11	546685	548541	NA	NA	NA	NA	3.52270026012091	NA	cluster-26	other	t1pks	618	Europe
ST99CH_1A5	g1028	OG0001375	1	19	core	chr_1	2916915	2918696	NA	NA	NA	NA	176.238540242965	GO:0003723	NA	NA	NA	538	Europe
ST99CH_1A5	g1028	OG0001375	1	19	core	chr_1	2916915	2918696	NA	NA	NA	NA	176.238540242965	GO:0000166	NA	NA	NA	538	Europe
ST99CH_1A5	g1028	OG0001375	1	19	core	chr_1	2916915	2918696	NA	NA	NA	NA	176.238540242965	GO:0004831	NA	NA	NA	538	Europe
ST99CH_1A5	g1028	OG0001375	1	19	core	chr_1	2916915	2918696	NA	NA	NA	NA	176.238540242965	GO:0005524	NA	NA	NA	538	Europe
ST99CH_1A5	g1028	OG0001375	1	19	core	chr_1	2916915	2918696	NA	NA	NA	NA	176.238540242965	GO:0005737	NA	NA	NA	538	Europe
ST99CH_1A5	g1028	OG0001375	1	19	core	chr_1	2916915	2918696	NA	NA	NA	NA	176.238540242965	GO:0006437	NA	NA	NA	538	Europe
ST99CH_1A5	g1028	OG0001375	1	19	core	chr_1	2916915	2918696	NA	NA	NA	NA	176.238540242965	GO:0004831	NA	NA	NA	538	Europe
ST99CH_1A5	g1028	OG0001375	1	19	core	chr_1	2916915	2918696	NA	NA	NA	NA	176.238540242965	GO:0000166	NA	NA	NA	538	Europe
ST99CH_1A5	g1028	OG0001375	1	19	core	chr_1	2916915	2918696	NA	NA	NA	NA	176.238540242965	GO:0004812	NA	NA	NA	538	Europe
ST99CH_1A5	g1028	OG0001375	1	19	core	chr_1	2916915	2918696	NA	NA	NA	NA	176.238540242965	GO:0005524	NA	NA	NA	538	Europe
ST99CH_1A5	g1028	OG0001375	1	19	core	chr_1	2916915	2918696	NA	NA	NA	NA	176.238540242965	GO:0006418	NA	NA	NA	538	Europe
ST99CH_1A5	g10280	OG0014749	1	1	singleton	chr_11	548850	549136	NA	NA	NA	NA	1.28188485778703	NA	cluster-26	other	t1pks	76	Europe
ST99CH_1A5	g10281	OG0002886	1	19	core	chr_11	549599	550742	NA	NA	NA	NA	2.44121673705675	GO:0046872	cluster-26	other	t1pks	313	Europe
ST99CH_1A5	g10281	OG0002886	1	19	core	chr_11	549599	550742	NA	NA	NA	NA	2.44121673705675	GO:0003676	cluster-26	other	t1pks	313	Europe
ST99CH_1A5	g10282	OG0002887	1	19	core	chr_11	552917	554646	NA	NA	NA	NA	106.420668422046	GO:0006511	cluster-26	other	t1pks	542	Europe
ST99CH_1A5	g10282	OG0002887	1	19	core	chr_11	552917	554646	NA	NA	NA	NA	106.420668422046	GO:0036459	cluster-26	other	t1pks	542	Europe
ST99CH_1A5	g10282	OG0002887	1	19	core	chr_11	552917	554646	NA	NA	NA	NA	106.420668422046	GO:0016579	cluster-26	other	t1pks	542	Europe
ST99CH_1A5	g10282	OG0002887	1	19	core	chr_11	552917	554646	NA	NA	NA	NA	106.420668422046	GO:0036459	cluster-26	other	t1pks	542	Europe
ST99CH_1A5	g10283	OG0002888	1	19	core	chr_11	555372	556997	NA	NA	NA	NA	179.149179482634	NA	cluster-26	other	t1pks	541	Europe
ST99CH_1A5	g10284	OG0002889	1	19	core	chr_11	557328	560916	NA	NA	NA	NA	13.992739947388	GO:0006281	cluster-26	other	t1pks	1157	Europe
ST99CH_1A5	g10284	OG0002889	1	19	core	chr_11	557328	560916	NA	NA	NA	NA	13.992739947388	GO:0030915	cluster-26	other	t1pks	1157	Europe
ST99CH_1A5	g10284	OG0002889	1	19	core	chr_11	557328	560916	NA	NA	NA	NA	13.992739947388	GO:0071139	cluster-26	other	t1pks	1157	Europe
ST99CH_1A5	g10284	OG0002889	1	19	core	chr_11	557328	560916	NA	NA	NA	NA	13.992739947388	GO:0000724	cluster-26	other	t1pks	1157	Europe
ST99CH_1A5	g10284	OG0002889	1	19	core	chr_11	557328	560916	NA	NA	NA	NA	13.992739947388	GO:0006281	cluster-26	other	t1pks	1157	Europe
ST99CH_1A5	g10284	OG0002889	1	19	core	chr_11	557328	560916	NA	NA	NA	NA	13.992739947388	GO:0030915	cluster-26	other	t1pks	1157	Europe
ST99CH_1A5	g10285	OG0002890	1	19	core	chr_11	561772	563205	NA	NA	NA	NA	1.45000348094258	NA	cluster-26	other	t1pks	477	Europe
ST99CH_1A5	g10286	OG0002891	1	19	core	chr_11	563605	564566	NA	NA	NA	NA	57.2617848330949	GO:0006457	cluster-26	other	t1pks	196	Europe
ST99CH_1A5	g10286	OG0002891	1	19	core	chr_11	563605	564566	NA	NA	NA	NA	57.2617848330949	GO:0016272	cluster-26	other	t1pks	196	Europe
ST99CH_1A5	g10287	OG0002892	1	19	core	chr_11	565250	571828	NA	NA	NA	NA	9.08338867106558	GO:0003824	cluster-26	biosynthetic	t1pks	2175	Europe
ST99CH_1A5	g10287	OG0002892	1	19	core	chr_11	565250	571828	NA	NA	NA	NA	9.08338867106558	GO:0008152	cluster-26	biosynthetic	t1pks	2175	Europe
ST99CH_1A5	g10287	OG0002892	1	19	core	chr_11	565250	571828	NA	NA	NA	NA	9.08338867106558	GO:0008152	cluster-26	biosynthetic	t1pks	2175	Europe
ST99CH_1A5	g10287	OG0002892	1	19	core	chr_11	565250	571828	NA	NA	NA	NA	9.08338867106558	GO:0008152	cluster-26	biosynthetic	t1pks	2175	Europe
ST99CH_1A5	g10287	OG0002892	1	19	core	chr_11	565250	571828	NA	NA	NA	NA	9.08338867106558	GO:0016740	cluster-26	biosynthetic	t1pks	2175	Europe
ST99CH_1A5	g10287	OG0002892	1	19	core	chr_11	565250	571828	NA	NA	NA	NA	9.08338867106558	GO:0009058	cluster-26	biosynthetic	t1pks	2175	Europe
ST99CH_1A5	g10287	OG0002892	1	19	core	chr_11	565250	571828	NA	NA	NA	NA	9.08338867106558	GO:0016788	cluster-26	biosynthetic	t1pks	2175	Europe
ST99CH_1A5	g10287	OG0002892	1	19	core	chr_11	565250	571828	NA	NA	NA	NA	9.08338867106558	GO:0031177	cluster-26	biosynthetic	t1pks	2175	Europe
ST99CH_1A5	g10288	OG0002893	1	19	core	chr_11	579074	582119	NA	NA	NA	NA	7.0695404695964	GO:0003676	cluster-26	other	t1pks	996	Europe
ST99CH_1A5	g10288	OG0002893	1	19	core	chr_11	579074	582119	NA	NA	NA	NA	7.0695404695964	GO:0000981	cluster-26	other	t1pks	996	Europe
ST99CH_1A5	g10288	OG0002893	1	19	core	chr_11	579074	582119	NA	NA	NA	NA	7.0695404695964	GO:0005634	cluster-26	other	t1pks	996	Europe
ST99CH_1A5	g10288	OG0002893	1	19	core	chr_11	579074	582119	NA	NA	NA	NA	7.0695404695964	GO:0006355	cluster-26	other	t1pks	996	Europe
ST99CH_1A5	g10288	OG0002893	1	19	core	chr_11	579074	582119	NA	NA	NA	NA	7.0695404695964	GO:0008270	cluster-26	other	t1pks	996	Europe
ST99CH_1A5	g10288	OG0002893	1	19	core	chr_11	579074	582119	NA	NA	NA	NA	7.0695404695964	GO:0046872	cluster-26	other	t1pks	996	Europe
ST99CH_1A5	g10289	OG0002894	1	19	core	chr_11	583377	584236	NA	NA	NA	NA	2.01898837232733	GO:0016491	cluster-26	biosynthetic	t1pks	267	Europe
ST99CH_1A5	g1029	OG0001376	1	19	core	chr_1	2919157	2919548	NA	NA	NA	NA	526.499891870603	NA	NA	NA	NA	111	Europe
ST99CH_1A5	g10290	OG0002895	1	19	core	chr_11	584741	586014	NA	NA	NA	NA	14.1487885958663	NA	cluster-26	other	t1pks	388	Europe
ST99CH_1A5	g10291	OG0002896	1	19	core	chr_11	586340	587356	NA	NA	NA	NA	98.5018829881998	NA	cluster-26	other	t1pks	338	Europe
ST99CH_1A5	g10292	OG0002897	1	19	core	chr_11	587469	588674	NA	NA	NA	NA	50.8101494269432	NA	cluster-26	other	t1pks	401	Europe
ST99CH_1A5	g10293	OG0002898	1	19	core	chr_11	589002	589883	NA	NA	NA	NA	79.8407121244012	GO:0000256	cluster-26	other	t1pks	293	Europe
ST99CH_1A5	g10293	OG0002898	1	19	core	chr_11	589002	589883	NA	NA	NA	NA	79.8407121244012	GO:0050385	cluster-26	other	t1pks	293	Europe
ST99CH_1A5	g10293	OG0002898	1	19	core	chr_11	589002	589883	NA	NA	NA	NA	79.8407121244012	GO:0004848	cluster-26	other	t1pks	293	Europe
ST99CH_1A5	g10294	OG0009590	1	18	accessory	chr_11	590709	591029	NA	NA	NA	NA	0.48021592011207	NA	cluster-26	other	t1pks	106	Europe
ST99CH_1A5	g10295	OG0000010	3	19	core	chr_11	591524	592329	NA	NA	NA	NA	0.48021592011207	NA	cluster-26	other	t1pks	252	Europe
ST99CH_1A5	g10296	OG0000010	3	19	core	chr_11	592794	593589	NA	NA	NA	NA	4.87856986043241	NA	NA	NA	NA	248	Europe
ST99CH_1A5	g10297	OG0000010	3	19	core	chr_11	593980	595907	NA	NA	NA	NA	24.4468460462967	NA	NA	NA	NA	496	Europe
ST99CH_1A5	g10298	OG0002899	1	19	core	chr_11	596456	597454	NA	NA	NA	NA	20.401812300256	NA	NA	NA	NA	332	Europe
ST99CH_1A5	g10299	OG0002900	1	19	core	chr_11	597653	601510	secreted	GH47	CAZyme	NA	155.392153251111	GO:0004571	NA	NA	NA	1285	Europe
ST99CH_1A5	g10299	OG0002900	1	19	core	chr_11	597653	601510	secreted	GH47	CAZyme	NA	155.392153251111	GO:0005509	NA	NA	NA	1285	Europe
ST99CH_1A5	g10299	OG0002900	1	19	core	chr_11	597653	601510	secreted	GH47	CAZyme	NA	155.392153251111	GO:0016020	NA	NA	NA	1285	Europe
ST99CH_1A5	g103	OG0000597	1	19	core	chr_1	445788	450327	NA	NA	NA	NA	22.4705818669698	NA	NA	NA	NA	1474	Europe
ST99CH_1A5	g1030	OG0001377	1	19	core	chr_1	2920268	2921294	NA	NA	NA	NA	90.6983987456101	NA	NA	NA	NA	301	Europe
ST99CH_1A5	g10300	OG0002901	1	19	core	chr_11	602624	603456	NA	NA	NA	NA	0.642906035125785	GO:0005515	NA	NA	NA	256	Europe
ST99CH_1A5	g10301	OG0002902	1	19	core	chr_11	604683	606592	NA	NA	NA	NA	33.6620798177026	NA	NA	NA	NA	619	Europe
ST99CH_1A5	g10302	OG0002903	1	19	core	chr_11	606743	608847	secreted	NA	NA	NA	71.1800309516991	GO:0008152	NA	NA	NA	634	Europe
ST99CH_1A5	g10302	OG0002903	1	19	core	chr_11	606743	608847	secreted	NA	NA	NA	71.1800309516991	GO:0008484	NA	NA	NA	634	Europe
ST99CH_1A5	g10302	OG0002903	1	19	core	chr_11	606743	608847	secreted	NA	NA	NA	71.1800309516991	GO:0003824	NA	NA	NA	634	Europe
ST99CH_1A5	g10302	OG0002903	1	19	core	chr_11	606743	608847	secreted	NA	NA	NA	71.1800309516991	GO:0008152	NA	NA	NA	634	Europe
ST99CH_1A5	g10303	OG0012655	1	5	accessory	chr_11	626329	627835	NA	NA	NA	NA	43.281755133735	GO:0003723	NA	NA	NA	445	Europe
ST99CH_1A5	g10303	OG0012655	1	5	accessory	chr_11	626329	627835	NA	NA	NA	NA	43.281755133735	GO:0033897	NA	NA	NA	445	Europe
ST99CH_1A5	g10304	OG0002904	1	19	core	chr_11	628278	629253	NA	NA	NA	NA	22.8418796777026	GO:0003824	NA	NA	NA	306	Europe
ST99CH_1A5	g10304	OG0002904	1	19	core	chr_11	628278	629253	NA	NA	NA	NA	22.8418796777026	GO:0008152	NA	NA	NA	306	Europe
ST99CH_1A5	g10305	OG0010584	1	14	accessory	chr_11	629583	630242	NA	NA	NA	NA	0.306668788814685	NA	NA	NA	NA	219	Europe
ST99CH_1A5	g10306	OG0011947	1	8	accessory	chr_11	630921	632438	NA	NA	NA	NA	0	NA	NA	NA	NA	486	Europe
ST99CH_1A5	g10307	OG0010272	1	17	accessory	chr_11	632457	634175	NA	NA	NA	NA	0.153334394407343	NA	NA	NA	NA	523	Europe
ST99CH_1A5	g10308	OG0000033	3	16	accessory	chr_11	634959	635825	NA	NA	NA	NA	0	NA	NA	NA	NA	288	Europe
ST99CH_1A5	g10309	OG0000033	3	16	accessory	chr_11	636129	636464	NA	NA	NA	NA	0.312097296956521	NA	NA	NA	NA	111	Europe
ST99CH_1A5	g1031	OG0001378	1	19	core	chr_1	2933726	2935608	NA	NA	NA	NA	16.5350839676784	GO:0005506	NA	NA	NA	538	Europe
ST99CH_1A5	g1031	OG0001378	1	19	core	chr_1	2933726	2935608	NA	NA	NA	NA	16.5350839676784	GO:0016705	NA	NA	NA	538	Europe
ST99CH_1A5	g1031	OG0001378	1	19	core	chr_1	2933726	2935608	NA	NA	NA	NA	16.5350839676784	GO:0020037	NA	NA	NA	538	Europe
ST99CH_1A5	g1031	OG0001378	1	19	core	chr_1	2933726	2935608	NA	NA	NA	NA	16.5350839676784	GO:0055114	NA	NA	NA	538	Europe
ST99CH_1A5	g10310	OG0000033	3	16	accessory	chr_11	639516	640235	NA	NA	NA	NA	1.24688789214878	NA	NA	NA	NA	239	Europe
ST99CH_1A5	g10311	OG0002905	1	19	core	chr_11	641804	642383	secreted	NA	NA	NA	11.4787514262004	NA	NA	NA	NA	156	Europe
ST99CH_1A5	g10312	OG0011194	1	13	accessory	chr_11	643132	643833	NA	NA	NA	NA	0.657690263873993	NA	NA	NA	NA	233	Europe
ST99CH_1A5	g10313	OG0002906	1	19	core	chr_11	644092	645688	NA	NA	NA	NA	25.1231841526	GO:0016021	NA	NA	NA	490	Europe
ST99CH_1A5	g10313	OG0002906	1	19	core	chr_11	644092	645688	NA	NA	NA	NA	25.1231841526	GO:0055085	NA	NA	NA	490	Europe
ST99CH_1A5	g10314	OG0002907	1	19	core	chr_11	647709	649383	NA	NA	NA	NA	105.063076777082	GO:0016021	NA	NA	NA	519	Europe
ST99CH_1A5	g10314	OG0002907	1	19	core	chr_11	647709	649383	NA	NA	NA	NA	105.063076777082	GO:0055085	NA	NA	NA	519	Europe
ST99CH_1A5	g10315	OG0002908	1	19	core	chr_11	649640	650332	NA	NA	NA	NA	2.3497971104966	GO:0004619	NA	NA	NA	230	Europe
ST99CH_1A5	g10315	OG0002908	1	19	core	chr_11	649640	650332	NA	NA	NA	NA	2.3497971104966	GO:0006096	NA	NA	NA	230	Europe
ST99CH_1A5	g10315	OG0002908	1	19	core	chr_11	649640	650332	NA	NA	NA	NA	2.3497971104966	GO:0016868	NA	NA	NA	230	Europe
ST99CH_1A5	g10316	OG0002909	1	19	core	chr_11	650708	652990	NA	NA	NA	NA	1.10290921834781	GO:0003924	NA	NA	NA	722	Europe
ST99CH_1A5	g10316	OG0002909	1	19	core	chr_11	650708	652990	NA	NA	NA	NA	1.10290921834781	GO:0005525	NA	NA	NA	722	Europe
ST99CH_1A5	g10316	OG0002909	1	19	core	chr_11	650708	652990	NA	NA	NA	NA	1.10290921834781	GO:0005525	NA	NA	NA	722	Europe
ST99CH_1A5	g10317	OG0002910	1	19	core	chr_11	653471	654025	NA	NA	NA	NA	13.0675934100858	NA	NA	NA	NA	184	Europe
ST99CH_1A5	g10318	OG0002911	1	19	core	chr_11	654736	655864	NA	NA	NA	NA	32.7822105877549	GO:0004725	NA	NA	NA	354	Europe
ST99CH_1A5	g10318	OG0002911	1	19	core	chr_11	654736	655864	NA	NA	NA	NA	32.7822105877549	GO:0006470	NA	NA	NA	354	Europe
ST99CH_1A5	g10318	OG0002911	1	19	core	chr_11	654736	655864	NA	NA	NA	NA	32.7822105877549	GO:0016311	NA	NA	NA	354	Europe
ST99CH_1A5	g10318	OG0002911	1	19	core	chr_11	654736	655864	NA	NA	NA	NA	32.7822105877549	GO:0016791	NA	NA	NA	354	Europe
ST99CH_1A5	g10318	OG0002911	1	19	core	chr_11	654736	655864	NA	NA	NA	NA	32.7822105877549	GO:0004725	NA	NA	NA	354	Europe
ST99CH_1A5	g10318	OG0002911	1	19	core	chr_11	654736	655864	NA	NA	NA	NA	32.7822105877549	GO:0016311	NA	NA	NA	354	Europe
ST99CH_1A5	g10318	OG0002911	1	19	core	chr_11	654736	655864	NA	NA	NA	NA	32.7822105877549	GO:0016791	NA	NA	NA	354	Europe
ST99CH_1A5	g10319	OG0002912	1	19	core	chr_11	656759	657181	NA	NA	NA	NA	23.3411589750946	GO:0001104	NA	NA	NA	140	Europe
ST99CH_1A5	g10319	OG0002912	1	19	core	chr_11	656759	657181	NA	NA	NA	NA	23.3411589750946	GO:0006357	NA	NA	NA	140	Europe
ST99CH_1A5	g10319	OG0002912	1	19	core	chr_11	656759	657181	NA	NA	NA	NA	23.3411589750946	GO:0016592	NA	NA	NA	140	Europe
ST99CH_1A5	g1032	OG0001379	1	19	core	chr_1	2935919	2937964	NA	NA	NA	NA	41.5185049962257	GO:0005215	NA	NA	NA	558	Europe
ST99CH_1A5	g1032	OG0001379	1	19	core	chr_1	2935919	2937964	NA	NA	NA	NA	41.5185049962257	GO:0006810	NA	NA	NA	558	Europe
ST99CH_1A5	g1032	OG0001379	1	19	core	chr_1	2935919	2937964	NA	NA	NA	NA	41.5185049962257	GO:0016020	NA	NA	NA	558	Europe
ST99CH_1A5	g1032	OG0001379	1	19	core	chr_1	2935919	2937964	NA	NA	NA	NA	41.5185049962257	GO:0005215	NA	NA	NA	558	Europe
ST99CH_1A5	g1032	OG0001379	1	19	core	chr_1	2935919	2937964	NA	NA	NA	NA	41.5185049962257	GO:0016020	NA	NA	NA	558	Europe
ST99CH_1A5	g1032	OG0001379	1	19	core	chr_1	2935919	2937964	NA	NA	NA	NA	41.5185049962257	GO:0055085	NA	NA	NA	558	Europe
ST99CH_1A5	g10320	OG0002913	1	19	core	chr_11	657481	659046	NA	NA	NA	NA	120.819448750672	GO:0003824	NA	NA	NA	521	Europe
ST99CH_1A5	g10320	OG0002913	1	19	core	chr_11	657481	659046	NA	NA	NA	NA	120.819448750672	GO:0008152	NA	NA	NA	521	Europe
ST99CH_1A5	g10320	OG0002913	1	19	core	chr_11	657481	659046	NA	NA	NA	NA	120.819448750672	GO:0004619	NA	NA	NA	521	Europe
ST99CH_1A5	g10320	OG0002913	1	19	core	chr_11	657481	659046	NA	NA	NA	NA	120.819448750672	GO:0006007	NA	NA	NA	521	Europe
ST99CH_1A5	g10320	OG0002913	1	19	core	chr_11	657481	659046	NA	NA	NA	NA	120.819448750672	GO:0004619	NA	NA	NA	521	Europe
ST99CH_1A5	g10320	OG0002913	1	19	core	chr_11	657481	659046	NA	NA	NA	NA	120.819448750672	GO:0005737	NA	NA	NA	521	Europe
ST99CH_1A5	g10320	OG0002913	1	19	core	chr_11	657481	659046	NA	NA	NA	NA	120.819448750672	GO:0006007	NA	NA	NA	521	Europe
ST99CH_1A5	g10320	OG0002913	1	19	core	chr_11	657481	659046	NA	NA	NA	NA	120.819448750672	GO:0030145	NA	NA	NA	521	Europe
ST99CH_1A5	g10320	OG0002913	1	19	core	chr_11	657481	659046	NA	NA	NA	NA	120.819448750672	GO:0003824	NA	NA	NA	521	Europe
ST99CH_1A5	g10320	OG0002913	1	19	core	chr_11	657481	659046	NA	NA	NA	NA	120.819448750672	GO:0046872	NA	NA	NA	521	Europe
ST99CH_1A5	g10321	OG0011670	1	10	accessory	chr_11	660310	660941	secreted	NA	NA	effector	15.0567249876331	NA	NA	NA	NA	150	Europe
ST99CH_1A5	g10322	OG0002914	1	19	core	chr_11	661464	662859	NA	NA	NA	NA	72.2615780735467	NA	NA	NA	NA	448	Europe
ST99CH_1A5	g10323	OG0002915	1	19	core	chr_11	664937	668065	NA	NA	NA	NA	409.160105182659	GO:0055085	NA	NA	NA	839	Europe
ST99CH_1A5	g10324	OG0002916	1	19	core	chr_11	668418	675224	NA	NA	NA	NA	73.1301747523601	GO:0005488	NA	NA	NA	2054	Europe
ST99CH_1A5	g10325	OG0002917	1	19	core	chr_11	675522	677531	NA	NA	NA	NA	21.3420314035902	NA	NA	NA	NA	669	Europe
ST99CH_1A5	g10326	OG0002918	1	19	core	chr_11	677858	681604	NA	NA	NA	NA	27.7639412020532	GO:0005515	NA	NA	NA	1248	Europe
ST99CH_1A5	g10327	OG0002919	1	19	core	chr_11	682372	682835	NA	NA	NA	NA	109.179156273076	GO:0004129	NA	NA	NA	109	Europe
ST99CH_1A5	g10327	OG0002919	1	19	core	chr_11	682372	682835	NA	NA	NA	NA	109.179156273076	GO:0005739	NA	NA	NA	109	Europe
ST99CH_1A5	g10328	OG0002920	1	19	core	chr_11	684252	687428	NA	NA	NA	NA	72.4552107441672	GO:0003677	NA	NA	NA	1058	Europe
ST99CH_1A5	g10329	OG0002921	1	19	core	chr_11	689441	694339	NA	NA	NA	NA	43.2914627904084	GO:0005524	NA	NA	NA	1632	Europe
ST99CH_1A5	g10329	OG0002921	1	19	core	chr_11	689441	694339	NA	NA	NA	NA	43.2914627904084	GO:0016887	NA	NA	NA	1632	Europe
ST99CH_1A5	g10329	OG0002921	1	19	core	chr_11	689441	694339	NA	NA	NA	NA	43.2914627904084	GO:0005524	NA	NA	NA	1632	Europe
ST99CH_1A5	g10329	OG0002921	1	19	core	chr_11	689441	694339	NA	NA	NA	NA	43.2914627904084	GO:0006810	NA	NA	NA	1632	Europe
ST99CH_1A5	g10329	OG0002921	1	19	core	chr_11	689441	694339	NA	NA	NA	NA	43.2914627904084	GO:0016021	NA	NA	NA	1632	Europe
ST99CH_1A5	g10329	OG0002921	1	19	core	chr_11	689441	694339	NA	NA	NA	NA	43.2914627904084	GO:0042626	NA	NA	NA	1632	Europe
ST99CH_1A5	g10329	OG0002921	1	19	core	chr_11	689441	694339	NA	NA	NA	NA	43.2914627904084	GO:0016020	NA	NA	NA	1632	Europe
ST99CH_1A5	g1033	OG0001380	1	19	core	chr_1	2938668	2940407	NA	NA	NA	NA	5.15953380543178	NA	NA	NA	NA	579	Europe
ST99CH_1A5	g10330	OG0002922	1	19	core	chr_11	695213	698403	NA	NA	NA	NA	5.10582539858079	GO:0005515	NA	NA	NA	1025	Europe
ST99CH_1A5	g10331	OG0002924	1	19	core	chr_11	699326	701170	NA	NA	NA	NA	17.0068687882941	NA	NA	NA	NA	614	Europe
ST99CH_1A5	g10332	OG0002923	1	19	core	chr_11	701482	702669	NA	NA	NA	NA	253.682583102429	GO:0008654	NA	NA	NA	251	Europe
ST99CH_1A5	g10332	OG0002923	1	19	core	chr_11	701482	702669	NA	NA	NA	NA	253.682583102429	GO:0016020	NA	NA	NA	251	Europe
ST99CH_1A5	g10332	OG0002923	1	19	core	chr_11	701482	702669	NA	NA	NA	NA	253.682583102429	GO:0016780	NA	NA	NA	251	Europe
ST99CH_1A5	g10333	OG0011513	1	12	accessory	chr_11	703006	705273	NA	NA	NA	NA	25.5789081872904	GO:0006511	NA	NA	NA	755	Europe
ST99CH_1A5	g10333	OG0011513	1	12	accessory	chr_11	703006	705273	NA	NA	NA	NA	25.5789081872904	GO:0031625	NA	NA	NA	755	Europe
ST99CH_1A5	g10334	OG0000381	1	19	core	chr_11	705768	706956	NA	NA	NA	NA	53.5131055920027	NA	NA	NA	NA	379	Europe
ST99CH_1A5	g10335	OG0002925	1	19	core	chr_11	707919	709616	NA	NA	NA	NA	16.0860013995235	GO:0003676	NA	NA	NA	565	Europe
ST99CH_1A5	g10335	OG0002925	1	19	core	chr_11	707919	709616	NA	NA	NA	NA	16.0860013995235	GO:0008270	NA	NA	NA	565	Europe
ST99CH_1A5	g10335	OG0002925	1	19	core	chr_11	707919	709616	NA	NA	NA	NA	16.0860013995235	GO:0046872	NA	NA	NA	565	Europe
ST99CH_1A5	g10336	OG0002926	1	19	core	chr_11	710364	711357	NA	NA	NA	NA	54.0594857718601	NA	NA	NA	NA	312	Europe
ST99CH_1A5	g10337	OG0009591	1	18	accessory	chr_11	712368	712744	NA	NA	NA	NA	103.602500627615	GO:0006950	NA	NA	NA	85	Europe
ST99CH_1A5	g10338	OG0002927	1	19	core	chr_11	716874	717940	NA	NA	NA	NA	51.0121156561268	GO:0003824	NA	NA	NA	336	Europe
ST99CH_1A5	g10338	OG0002927	1	19	core	chr_11	716874	717940	NA	NA	NA	NA	51.0121156561268	GO:0005975	NA	NA	NA	336	Europe
ST99CH_1A5	g10338	OG0002927	1	19	core	chr_11	716874	717940	NA	NA	NA	NA	51.0121156561268	GO:0030246	NA	NA	NA	336	Europe
ST99CH_1A5	g10338	OG0002927	1	19	core	chr_11	716874	717940	NA	NA	NA	NA	51.0121156561268	GO:0005975	NA	NA	NA	336	Europe
ST99CH_1A5	g10338	OG0002927	1	19	core	chr_11	716874	717940	NA	NA	NA	NA	51.0121156561268	GO:0016853	NA	NA	NA	336	Europe
ST99CH_1A5	g10339	OG0002928	1	19	core	chr_11	718992	720092	NA	NA	NA	NA	71.6657389787364	GO:0000981	NA	NA	NA	347	Europe
ST99CH_1A5	g10339	OG0002928	1	19	core	chr_11	718992	720092	NA	NA	NA	NA	71.6657389787364	GO:0005634	NA	NA	NA	347	Europe
ST99CH_1A5	g10339	OG0002928	1	19	core	chr_11	718992	720092	NA	NA	NA	NA	71.6657389787364	GO:0006355	NA	NA	NA	347	Europe
ST99CH_1A5	g10339	OG0002928	1	19	core	chr_11	718992	720092	NA	NA	NA	NA	71.6657389787364	GO:0008270	NA	NA	NA	347	Europe
ST99CH_1A5	g1034	OG0001381	1	19	core	chr_1	2942641	2946278	NA	NA	NA	NA	110.646849329179	GO:0004609	NA	NA	NA	1160	Europe
ST99CH_1A5	g1034	OG0001381	1	19	core	chr_1	2942641	2946278	NA	NA	NA	NA	110.646849329179	GO:0008654	NA	NA	NA	1160	Europe
ST99CH_1A5	g1034	OG0001381	1	19	core	chr_1	2942641	2946278	NA	NA	NA	NA	110.646849329179	GO:0005515	NA	NA	NA	1160	Europe
ST99CH_1A5	g1034	OG0001381	1	19	core	chr_1	2942641	2946278	NA	NA	NA	NA	110.646849329179	GO:0005509	NA	NA	NA	1160	Europe
ST99CH_1A5	g10340	OG0000382	1	19	core	chr_11	725702	726874	NA	NA	NA	NA	160.978317777846	NA	NA	NA	NA	390	Europe
ST99CH_1A5	g10341	OG0002929	1	19	core	chr_11	727674	729192	NA	GH18	CAZyme	NA	27.4922693788767	GO:0004568	NA	NA	NA	404	Europe
ST99CH_1A5	g10341	OG0002929	1	19	core	chr_11	727674	729192	NA	GH18	CAZyme	NA	27.4922693788767	GO:0006032	NA	NA	NA	404	Europe
ST99CH_1A5	g10341	OG0002929	1	19	core	chr_11	727674	729192	NA	GH18	CAZyme	NA	27.4922693788767	GO:0005975	NA	NA	NA	404	Europe
ST99CH_1A5	g10341	OG0002929	1	19	core	chr_11	727674	729192	NA	GH18	CAZyme	NA	27.4922693788767	GO:0004553	NA	NA	NA	404	Europe
ST99CH_1A5	g10341	OG0002929	1	19	core	chr_11	727674	729192	NA	GH18	CAZyme	NA	27.4922693788767	GO:0005975	NA	NA	NA	404	Europe
ST99CH_1A5	g10342	OG0002930	1	19	core	chr_11	729464	731278	NA	NA	NA	NA	47.4754285908008	NA	NA	NA	NA	586	Europe
ST99CH_1A5	g10343	OG0010273	1	17	accessory	chr_11	731736	732902	NA	NA	NA	NA	30.5450340606019	NA	NA	NA	NA	388	Europe
ST99CH_1A5	g10344	OG0002931	1	19	core	chr_11	733033	734052	secreted	NA	NA	NA	9.51775060925571	NA	NA	NA	NA	321	Europe
ST99CH_1A5	g10345	OG0002932	1	19	core	chr_11	734857	737535	secreted	NA	NA	NA	79.2463403831183	GO:0006508	NA	NA	NA	751	Europe
ST99CH_1A5	g10345	OG0002932	1	19	core	chr_11	734857	737535	secreted	NA	NA	NA	79.2463403831183	GO:0008236	NA	NA	NA	751	Europe
ST99CH_1A5	g10346	OG0009592	1	18	accessory	chr_11	738420	738983	NA	NA	NA	NA	98.1279644748051	GO:0008152	NA	NA	NA	168	Europe
ST99CH_1A5	g10346	OG0009592	1	18	accessory	chr_11	738420	738983	NA	NA	NA	NA	98.1279644748051	GO:0016846	NA	NA	NA	168	Europe
ST99CH_1A5	g10347	OG0002933	1	19	core	chr_11	739791	741841	NA	NA	NA	NA	71.923648735208	GO:0005515	NA	NA	NA	664	Europe
ST99CH_1A5	g10348	OG0002934	1	19	core	chr_11	742542	743054	NA	NA	NA	NA	224.44851554042	GO:0003735	NA	NA	NA	125	Europe
ST99CH_1A5	g10348	OG0002934	1	19	core	chr_11	742542	743054	NA	NA	NA	NA	224.44851554042	GO:0005622	NA	NA	NA	125	Europe
ST99CH_1A5	g10348	OG0002934	1	19	core	chr_11	742542	743054	NA	NA	NA	NA	224.44851554042	GO:0005840	NA	NA	NA	125	Europe
ST99CH_1A5	g10348	OG0002934	1	19	core	chr_11	742542	743054	NA	NA	NA	NA	224.44851554042	GO:0006412	NA	NA	NA	125	Europe
ST99CH_1A5	g10349	OG0002935	1	19	core	chr_11	743431	744266	NA	NA	NA	NA	69.6840462912677	NA	NA	NA	NA	222	Europe
ST99CH_1A5	g1035	OG0001382	1	19	core	chr_1	2947218	2950169	NA	NA	NA	NA	67.0898470958707	GO:0035091	NA	NA	NA	967	Europe
ST99CH_1A5	g10350	OG0002936	1	19	core	chr_11	744888	748207	NA	NA	NA	NA	158.455003488678	GO:0005515	NA	NA	NA	1072	Europe
ST99CH_1A5	g10351	OG0002937	1	19	core	chr_11	749099	752532	NA	NA	NA	NA	213.349403166572	GO:0005488	NA	NA	NA	1103	Europe
ST99CH_1A5	g10351	OG0002937	1	19	core	chr_11	749099	752532	NA	NA	NA	NA	213.349403166572	GO:0006886	NA	NA	NA	1103	Europe
ST99CH_1A5	g10351	OG0002937	1	19	core	chr_11	749099	752532	NA	NA	NA	NA	213.349403166572	GO:0008536	NA	NA	NA	1103	Europe
ST99CH_1A5	g10352	OG0002938	1	19	core	chr_11	753653	754993	NA	NA	NA	NA	76.2118080089719	GO:0008168	NA	NA	NA	297	Europe
ST99CH_1A5	g10353	OG0011805	1	9	accessory	chr_11	755663	756219	NA	NA	NA	NA	4.4481351347068	NA	NA	NA	NA	166	Europe
ST99CH_1A5	g10354	OG0012829	1	4	accessory	chr_11	757322	758463	NA	NA	NA	NA	2.09290951606836	NA	NA	NA	NA	341	Europe
ST99CH_1A5	g10355	OG0002939	1	19	core	chr_11	776447	778400	NA	NA	NA	NA	5.41399548307278	NA	NA	NA	NA	633	Europe
ST99CH_1A5	g10356	OG0010526	1	17	accessory	chr_11	779535	780100	NA	NA	NA	NA	22.2636026644949	GO:0008152	NA	NA	NA	150	Europe
ST99CH_1A5	g10356	OG0010526	1	17	accessory	chr_11	779535	780100	NA	NA	NA	NA	22.2636026644949	GO:0016846	NA	NA	NA	150	Europe
ST99CH_1A5	g10357	OG0010527	1	17	accessory	chr_11	780128	781832	NA	NA	NA	NA	30.4565534266129	GO:0016021	NA	NA	NA	480	Europe
ST99CH_1A5	g10357	OG0010527	1	17	accessory	chr_11	780128	781832	NA	NA	NA	NA	30.4565534266129	GO:0055085	NA	NA	NA	480	Europe
ST99CH_1A5	g10358	OG0000090	2	17	accessory	chr_11	782731	783262	NA	NA	NA	NA	50.1672433918174	NA	NA	NA	NA	161	Europe
ST99CH_1A5	g10359	OG0012077	1	8	accessory	chr_11	783435	784508	NA	NA	NA	NA	0.15604864847826	NA	NA	NA	NA	339	Europe
ST99CH_1A5	g1036	OG0001383	1	19	core	chr_1	2950382	2951905	NA	NA	NA	NA	40.517584083438	GO:0005515	NA	NA	NA	507	Europe
ST99CH_1A5	g10360	OG0012078	1	8	accessory	chr_11	785123	786135	NA	NA	NA	NA	16.5365852633557	NA	NA	NA	NA	286	Europe
ST99CH_1A5	g10361	OG0000263	2	17	accessory	chr_11	786777	789251	NA	NA	NA	NA	26.58433298711	NA	NA	NA	NA	794	Europe
ST99CH_1A5	g10362	OG0012258	1	7	accessory	chr_11	789497	790460	NA	NA	NA	NA	22.2246784863922	NA	NA	NA	NA	286	Europe
ST99CH_1A5	g10363	OG0012259	1	7	accessory	chr_11	791266	792150	NA	NA	NA	NA	4.71702910502888	NA	NA	NA	NA	294	Europe
ST99CH_1A5	g10364	OG0011346	1	10	accessory	chr_11	792501	793889	NA	NA	NA	NA	59.927737640104	NA	NA	NA	NA	462	Europe
ST99CH_1A5	g10365	OG0012624	1	5	accessory	chr_11	794548	795591	NA	NA	NA	NA	0.16811862315555	NA	NA	NA	NA	347	Europe
ST99CH_1A5	g10366	OG0011922	1	8	accessory	chr_11	796125	797333	NA	NA	NA	NA	52.9028681466613	GO:0003677	NA	NA	NA	402	Europe
ST99CH_1A5	g10367	OG0011796	1	9	accessory	chr_11	801058	801796	NA	NA	NA	NA	7.90384405490581	NA	NA	NA	NA	226	Europe
ST99CH_1A5	g10368	OG0011231	3	10	accessory	chr_11	801872	802333	NA	NA	NA	NA	0.153334394407343	NA	NA	NA	NA	137	Europe
ST99CH_1A5	g10369	OG0013612	1	2	accessory	chr_11	802786	803199	NA	NA	NA	NA	8.56389663678359	NA	NA	NA	NA	119	Europe
ST99CH_1A5	g1037	OG0009444	1	18	accessory	chr_1	2952419	2953437	NA	NA	NA	NA	1.43521925219438	GO:0005886	NA	NA	NA	297	Europe
ST99CH_1A5	g10370	OG0011923	1	9	accessory	chr_11	803552	805100	NA	NA	NA	NA	83.7885457996728	NA	NA	NA	NA	457	Europe
ST99CH_1A5	g10371	OG0000150	2	16	accessory	chr_11	806205	807587	NA	NA	NA	NA	2.23688818986934	NA	NA	NA	NA	460	Europe
ST99CH_1A5	g10372	OG0011782	1	10	accessory	chr_11	807803	808738	NA	NA	NA	NA	5.65609884875279	NA	NA	NA	NA	311	Europe
ST99CH_1A5	g10373	OG0012674	1	5	accessory	chr_11	809488	810132	NA	NA	NA	NA	2.55562695336131	NA	NA	NA	NA	214	Europe
ST99CH_1A5	g10374	OG0012079	1	8	accessory	chr_11	811403	812053	NA	NA	NA	NA	0.477501666041153	NA	NA	NA	NA	216	Europe
ST99CH_1A5	g10375	OG0000177	2	15	accessory	chr_11	812096	814216	NA	NA	NA	NA	14.2752051880647	NA	NA	NA	NA	686	Europe
ST99CH_1A5	g10376	OG0002940	1	19	core	chr_11	815475	817692	NA	NA	NA	NA	64.5770079342933	NA	NA	NA	NA	720	Europe
ST99CH_1A5	g10377	OG0009593	1	18	accessory	chr_11	821126	821516	secreted	NA	NA	effector	43.6976303692126	NA	NA	NA	NA	70	Europe
ST99CH_1A5	g10378	OG0009594	1	18	accessory	chr_11	822638	823696	secreted	NA	NA	effector	9.74229189333317	NA	NA	NA	NA	96	Europe
ST99CH_1A5	g10379	OG0002941	1	19	core	chr_11	824427	826179	secreted	NA	NA	NA	244.879136510311	GO:0045454	NA	NA	NA	525	Europe
ST99CH_1A5	g10379	OG0002941	1	19	core	chr_11	824427	826179	secreted	NA	NA	NA	244.879136510311	GO:0016853	NA	NA	NA	525	Europe
ST99CH_1A5	g10379	OG0002941	1	19	core	chr_11	824427	826179	secreted	NA	NA	NA	244.879136510311	GO:0005783	NA	NA	NA	525	Europe
ST99CH_1A5	g10379	OG0002941	1	19	core	chr_11	824427	826179	secreted	NA	NA	NA	244.879136510311	GO:0016853	NA	NA	NA	525	Europe
ST99CH_1A5	g1038	OG0001384	1	19	core	chr_1	2954165	2957083	NA	NA	NA	NA	8.00854661453688	NA	NA	NA	NA	972	Europe
ST99CH_1A5	g10380	OG0002942	1	19	core	chr_11	827300	828367	NA	NA	NA	NA	9.50682999418862	NA	NA	NA	NA	337	Europe
ST99CH_1A5	g10381	OG0002943	1	19	core	chr_11	830043	831374	NA	NA	NA	NA	49.3430929506575	GO:0003723	NA	NA	NA	337	Europe
ST99CH_1A5	g10382	OG0002944	1	19	core	chr_11	831792	833189	NA	NA	NA	NA	27.6990238428514	NA	NA	NA	NA	465	Europe
ST99CH_1A5	g10383	OG0002945	1	19	core	chr_11	833221	834240	NA	NA	NA	NA	6.05147301005672	NA	NA	NA	NA	339	Europe
ST99CH_1A5	g10384	OG0002946	1	19	core	chr_11	835244	837214	NA	NA	NA	NA	25.407150688954	NA	NA	NA	NA	638	Europe
ST99CH_1A5	g10385	OG0009595	1	18	accessory	chr_11	845194	846356	NA	NA	NA	NA	7.61167115755564	NA	NA	NA	NA	304	Europe
ST99CH_1A5	g10386	OG0011380	1	12	accessory	chr_11	847506	848041	secreted	NA	NA	NA	30.6171019725985	NA	NA	NA	NA	159	Europe
ST99CH_1A5	g10387	OG0002947	1	19	core	chr_11	848486	850252	NA	NA	NA	NA	4.81936934665615	GO:0016021	cluster-27	transport	other	537	Europe
ST99CH_1A5	g10387	OG0002947	1	19	core	chr_11	848486	850252	NA	NA	NA	NA	4.81936934665615	GO:0055085	cluster-27	transport	other	537	Europe
ST99CH_1A5	g10388	OG0011195	1	13	accessory	chr_11	850527	851615	NA	NA	NA	NA	23.2780312488537	NA	cluster-27	other	other	285	Europe
ST99CH_1A5	g10389	OG0010751	1	16	accessory	chr_11	854669	855483	NA	NA	NA	NA	23.042344611209	GO:0004672	cluster-27	biosynthetic	other	236	Europe
ST99CH_1A5	g10389	OG0010751	1	16	accessory	chr_11	854669	855483	NA	NA	NA	NA	23.042344611209	GO:0005524	cluster-27	biosynthetic	other	236	Europe
ST99CH_1A5	g10389	OG0010751	1	16	accessory	chr_11	854669	855483	NA	NA	NA	NA	23.042344611209	GO:0006468	cluster-27	biosynthetic	other	236	Europe
ST99CH_1A5	g10389	OG0010751	1	16	accessory	chr_11	854669	855483	NA	NA	NA	NA	23.042344611209	GO:0004672	cluster-27	biosynthetic	other	236	Europe
ST99CH_1A5	g10389	OG0010751	1	16	accessory	chr_11	854669	855483	NA	NA	NA	NA	23.042344611209	GO:0006468	cluster-27	biosynthetic	other	236	Europe
ST99CH_1A5	g1039	OG0001385	1	19	core	chr_1	2957669	2958005	NA	NA	NA	NA	60.5753683112374	NA	NA	NA	NA	92	Europe
ST99CH_1A5	g10390	OG0012009	1	8	accessory	chr_11	856241	856545	secreted	NA	NA	effector	10.9852525730174	NA	cluster-27	other	other	83	Europe
ST99CH_1A5	g10391	OG0011874	1	9	accessory	chr_11	856679	857106	secreted	NA	NA	effector	7.67230936822577	NA	cluster-27	other	other	100	Europe
ST99CH_1A5	g10392	OG0002948	1	19	core	chr_11	865957	866465	NA	NA	NA	NA	32.548313583071	NA	cluster-27	other	other	150	Europe
ST99CH_1A5	g10393	OG0002949	1	19	core	chr_11	866742	867893	NA	NA	NA	NA	76.9125404597636	NA	cluster-27	other	other	383	Europe
ST99CH_1A5	g10394	OG0002950	1	19	core	chr_11	869419	872532	NA	NA	NA	NA	30.9479782990757	GO:0003824	cluster-27	biosynthetic	other	1037	Europe
ST99CH_1A5	g10394	OG0002950	1	19	core	chr_11	869419	872532	NA	NA	NA	NA	30.9479782990757	GO:0008152	cluster-27	biosynthetic	other	1037	Europe
ST99CH_1A5	g10394	OG0002950	1	19	core	chr_11	869419	872532	NA	NA	NA	NA	30.9479782990757	GO:0031177	cluster-27	biosynthetic	other	1037	Europe
ST99CH_1A5	g10395	OG0002951	1	19	core	chr_11	874772	876268	NA	NA	NA	NA	54.98539978008	GO:0008080	cluster-27	other	other	498	Europe
ST99CH_1A5	g10396	OG0002952	1	19	core	chr_11	876937	878034	NA	NA	NA	NA	15.7049959321172	NA	cluster-27	other	other	365	Europe
ST99CH_1A5	g10397	OG0002953	1	19	core	chr_11	878631	879572	NA	NA	NA	NA	40.1319175788076	GO:0055085	cluster-27	other	other	313	Europe
ST99CH_1A5	g10398	OG0002954	1	19	core	chr_11	881846	883699	NA	NA	NA	NA	130.253252269604	GO:0005215	cluster-27	transport	other	581	Europe
ST99CH_1A5	g10398	OG0002954	1	19	core	chr_11	881846	883699	NA	NA	NA	NA	130.253252269604	GO:0016021	cluster-27	transport	other	581	Europe
ST99CH_1A5	g10398	OG0002954	1	19	core	chr_11	881846	883699	NA	NA	NA	NA	130.253252269604	GO:0055085	cluster-27	transport	other	581	Europe
ST99CH_1A5	g10398	OG0002954	1	19	core	chr_11	881846	883699	NA	NA	NA	NA	130.253252269604	GO:0016021	cluster-27	transport	other	581	Europe
ST99CH_1A5	g10398	OG0002954	1	19	core	chr_11	881846	883699	NA	NA	NA	NA	130.253252269604	GO:0022857	cluster-27	transport	other	581	Europe
ST99CH_1A5	g10398	OG0002954	1	19	core	chr_11	881846	883699	NA	NA	NA	NA	130.253252269604	GO:0055085	cluster-27	transport	other	581	Europe
ST99CH_1A5	g10398	OG0002954	1	19	core	chr_11	881846	883699	NA	NA	NA	NA	130.253252269604	GO:0005315	cluster-27	transport	other	581	Europe
ST99CH_1A5	g10398	OG0002954	1	19	core	chr_11	881846	883699	NA	NA	NA	NA	130.253252269604	GO:0006817	cluster-27	transport	other	581	Europe
ST99CH_1A5	g10398	OG0002954	1	19	core	chr_11	881846	883699	NA	NA	NA	NA	130.253252269604	GO:0016021	cluster-27	transport	other	581	Europe
ST99CH_1A5	g10399	OG0002955	1	19	core	chr_11	884600	885328	NA	NA	NA	NA	2.08748100792653	GO:0008608	cluster-27	other	other	242	Europe
ST99CH_1A5	g10399	OG0002955	1	19	core	chr_11	884600	885328	NA	NA	NA	NA	2.08748100792653	GO:0042729	cluster-27	other	other	242	Europe
ST99CH_1A5	g10399	OG0002955	1	19	core	chr_11	884600	885328	NA	NA	NA	NA	2.08748100792653	GO:0072686	cluster-27	other	other	242	Europe
ST99CH_1A5	g104	OG0010550	1	16	accessory	chr_1	451919	453493	secreted	NA	NA	NA	25.1841107005538	GO:0016491	NA	NA	NA	459	Europe
ST99CH_1A5	g104	OG0010550	1	16	accessory	chr_1	451919	453493	secreted	NA	NA	NA	25.1841107005538	GO:0055114	NA	NA	NA	459	Europe
ST99CH_1A5	g1040	OG0001386	1	19	core	chr_1	2958468	2960603	NA	NA	NA	NA	28.5976045140118	GO:0005515	NA	NA	NA	563	Europe
ST99CH_1A5	g1040	OG0001386	1	19	core	chr_1	2958468	2960603	NA	NA	NA	NA	28.5976045140118	GO:0004435	NA	NA	NA	563	Europe
ST99CH_1A5	g1040	OG0001386	1	19	core	chr_1	2958468	2960603	NA	NA	NA	NA	28.5976045140118	GO:0006629	NA	NA	NA	563	Europe
ST99CH_1A5	g1040	OG0001386	1	19	core	chr_1	2958468	2960603	NA	NA	NA	NA	28.5976045140118	GO:0007165	NA	NA	NA	563	Europe
ST99CH_1A5	g1040	OG0001386	1	19	core	chr_1	2958468	2960603	NA	NA	NA	NA	28.5976045140118	GO:0035556	NA	NA	NA	563	Europe
ST99CH_1A5	g1040	OG0001386	1	19	core	chr_1	2958468	2960603	NA	NA	NA	NA	28.5976045140118	GO:0035556	NA	NA	NA	563	Europe
ST99CH_1A5	g1040	OG0001386	1	19	core	chr_1	2958468	2960603	NA	NA	NA	NA	28.5976045140118	GO:0006629	NA	NA	NA	563	Europe
ST99CH_1A5	g1040	OG0001386	1	19	core	chr_1	2958468	2960603	NA	NA	NA	NA	28.5976045140118	GO:0008081	NA	NA	NA	563	Europe
ST99CH_1A5	g10400	OG0002956	1	19	core	chr_11	885528	886835	NA	NA	NA	NA	21.7622493863829	GO:0006891	cluster-27	other	other	435	Europe
ST99CH_1A5	g10400	OG0002956	1	19	core	chr_11	885528	886835	NA	NA	NA	NA	21.7622493863829	GO:0017119	cluster-27	other	other	435	Europe
ST99CH_1A5	g10401	OG0002957	1	19	core	chr_11	886865	888085	NA	NA	NA	NA	1.61812210409813	GO:0016491	cluster-27	other	other	406	Europe
ST99CH_1A5	g10401	OG0002957	1	19	core	chr_11	886865	888085	NA	NA	NA	NA	1.61812210409813	GO:0055114	cluster-27	other	other	406	Europe
ST99CH_1A5	g10401	OG0002957	1	19	core	chr_11	886865	888085	NA	NA	NA	NA	1.61812210409813	GO:0071949	cluster-27	other	other	406	Europe
ST99CH_1A5	g10402	OG0002958	1	19	core	chr_11	888495	889499	NA	NA	NA	NA	184.0227403593	NA	cluster-27	other	other	334	Europe
ST99CH_1A5	g10403	OG0009596	1	18	accessory	chr_11	890904	891659	NA	NA	NA	NA	0	NA	cluster-27	other	other	251	Europe
ST99CH_1A5	g10404	OG0002959	1	19	core	chr_11	891830	892831	NA	NA	NA	NA	0	NA	cluster-27	other	other	333	Europe
ST99CH_1A5	g10405	OG0002960	1	19	core	chr_11	894150	896125	NA	NA	NA	NA	107.539642415844	NA	NA	NA	NA	529	Europe
ST99CH_1A5	g10406	OG0002961	1	19	core	chr_11	897297	900178	NA	NA	NA	NA	230.738363183099	GO:0005546	NA	NA	NA	913	Europe
ST99CH_1A5	g10406	OG0002961	1	19	core	chr_11	897297	900178	NA	NA	NA	NA	230.738363183099	GO:0016197	NA	NA	NA	913	Europe
ST99CH_1A5	g10406	OG0002961	1	19	core	chr_11	897297	900178	NA	NA	NA	NA	230.738363183099	GO:0030036	NA	NA	NA	913	Europe
ST99CH_1A5	g10406	OG0002961	1	19	core	chr_11	897297	900178	NA	NA	NA	NA	230.738363183099	GO:0031932	NA	NA	NA	913	Europe
ST99CH_1A5	g10406	OG0002961	1	19	core	chr_11	897297	900178	NA	NA	NA	NA	230.738363183099	GO:0038203	NA	NA	NA	913	Europe
ST99CH_1A5	g10407	OG0009597	1	18	accessory	chr_11	900724	901999	NA	NA	NA	NA	3.96399200213019	GO:0004672	NA	NA	NA	356	Europe
ST99CH_1A5	g10407	OG0009597	1	18	accessory	chr_11	900724	901999	NA	NA	NA	NA	3.96399200213019	GO:0005524	NA	NA	NA	356	Europe
ST99CH_1A5	g10407	OG0009597	1	18	accessory	chr_11	900724	901999	NA	NA	NA	NA	3.96399200213019	GO:0006468	NA	NA	NA	356	Europe
ST99CH_1A5	g10408	OG0002962	1	19	core	chr_11	903830	904548	secreted	NA	NA	NA	8.7631486118963	NA	NA	NA	NA	221	Europe
ST99CH_1A5	g10409	OG0002963	1	19	core	chr_11	905996	907522	NA	NA	NA	NA	3.0654113309698	NA	NA	NA	NA	508	Europe
ST99CH_1A5	g1041	OG0011605	1	11	accessory	chr_1	2962502	2962806	NA	NA	NA	NA	2.11704946542294	NA	NA	NA	NA	83	Europe
ST99CH_1A5	g10410	OG0002964	1	19	core	chr_11	908371	909703	NA	NA	NA	NA	116.325650430393	GO:0004601	NA	NA	NA	427	Europe
ST99CH_1A5	g10411	OG0002965	1	19	core	chr_11	911854	914110	NA	NA	NA	NA	30.4284862647937	GO:0004518	NA	NA	NA	732	Europe
ST99CH_1A5	g10411	OG0002965	1	19	core	chr_11	911854	914110	NA	NA	NA	NA	30.4284862647937	GO:0006281	NA	NA	NA	732	Europe
ST99CH_1A5	g10411	OG0002965	1	19	core	chr_11	911854	914110	NA	NA	NA	NA	30.4284862647937	GO:0006281	NA	NA	NA	732	Europe
ST99CH_1A5	g10411	OG0002965	1	19	core	chr_11	911854	914110	NA	NA	NA	NA	30.4284862647937	GO:0035312	NA	NA	NA	732	Europe
ST99CH_1A5	g10411	OG0002965	1	19	core	chr_11	911854	914110	NA	NA	NA	NA	30.4284862647937	GO:0004518	NA	NA	NA	732	Europe
ST99CH_1A5	g10411	OG0002965	1	19	core	chr_11	911854	914110	NA	NA	NA	NA	30.4284862647937	GO:0003677	NA	NA	NA	732	Europe
ST99CH_1A5	g10411	OG0002965	1	19	core	chr_11	911854	914110	NA	NA	NA	NA	30.4284862647937	GO:0003824	NA	NA	NA	732	Europe
ST99CH_1A5	g10411	OG0002965	1	19	core	chr_11	911854	914110	NA	NA	NA	NA	30.4284862647937	GO:0016788	NA	NA	NA	732	Europe
ST99CH_1A5	g10412	OG0002966	1	19	core	chr_11	914369	915932	NA	NA	NA	NA	46.9926256141847	GO:0005515	NA	NA	NA	371	Europe
ST99CH_1A5	g10413	OG0002967	1	19	core	chr_11	916450	917115	NA	NA	NA	NA	8.72000888404529	NA	NA	NA	NA	221	Europe
ST99CH_1A5	g10414	OG0002968	1	19	core	chr_11	917513	920649	NA	NA	NA	NA	76.042315287706	GO:0006396	NA	NA	NA	1016	Europe
ST99CH_1A5	g10414	OG0002968	1	19	core	chr_11	917513	920649	NA	NA	NA	NA	76.042315287706	GO:0005515	NA	NA	NA	1016	Europe
ST99CH_1A5	g10414	OG0002968	1	19	core	chr_11	917513	920649	NA	NA	NA	NA	76.042315287706	GO:0005634	NA	NA	NA	1016	Europe
ST99CH_1A5	g10414	OG0002968	1	19	core	chr_11	917513	920649	NA	NA	NA	NA	76.042315287706	GO:0006397	NA	NA	NA	1016	Europe
ST99CH_1A5	g10415	OG0002969	1	19	core	chr_11	921213	922208	NA	NA	NA	NA	29.4898320559204	NA	NA	NA	NA	242	Europe
ST99CH_1A5	g10416	OG0002970	1	19	core	chr_11	922504	924271	NA	NA	NA	NA	5.75687419591933	GO:0003824	NA	NA	NA	553	Europe
ST99CH_1A5	g10417	OG0002971	1	19	core	chr_11	926872	931295	NA	NA	NA	NA	110.362725642634	GO:0003676	NA	NA	NA	1411	Europe
ST99CH_1A5	g10417	OG0002971	1	19	core	chr_11	926872	931295	NA	NA	NA	NA	110.362725642634	GO:0008270	NA	NA	NA	1411	Europe
ST99CH_1A5	g10417	OG0002971	1	19	core	chr_11	926872	931295	NA	NA	NA	NA	110.362725642634	GO:0003743	NA	NA	NA	1411	Europe
ST99CH_1A5	g10417	OG0002971	1	19	core	chr_11	926872	931295	NA	NA	NA	NA	110.362725642634	GO:0005525	NA	NA	NA	1411	Europe
ST99CH_1A5	g10417	OG0002971	1	19	core	chr_11	926872	931295	NA	NA	NA	NA	110.362725642634	GO:0005622	NA	NA	NA	1411	Europe
ST99CH_1A5	g10417	OG0002971	1	19	core	chr_11	926872	931295	NA	NA	NA	NA	110.362725642634	GO:0006413	NA	NA	NA	1411	Europe
ST99CH_1A5	g10417	OG0002971	1	19	core	chr_11	926872	931295	NA	NA	NA	NA	110.362725642634	GO:0005525	NA	NA	NA	1411	Europe
ST99CH_1A5	g10417	OG0002971	1	19	core	chr_11	926872	931295	NA	NA	NA	NA	110.362725642634	GO:0003924	NA	NA	NA	1411	Europe
ST99CH_1A5	g10417	OG0002971	1	19	core	chr_11	926872	931295	NA	NA	NA	NA	110.362725642634	GO:0005525	NA	NA	NA	1411	Europe
ST99CH_1A5	g10418	OG0002972	1	19	core	chr_11	931454	931792	NA	NA	NA	NA	69.5277729042892	NA	NA	NA	NA	112	Europe
ST99CH_1A5	g10419	OG0002973	1	19	core	chr_11	932781	933960	NA	NA	NA	NA	172.418594502944	GO:0007034	NA	NA	NA	351	Europe
ST99CH_1A5	g10419	OG0002973	1	19	core	chr_11	932781	933960	NA	NA	NA	NA	172.418594502944	GO:0030001	NA	NA	NA	351	Europe
ST99CH_1A5	g1042	OG0001387	1	19	core	chr_1	2975669	2976263	NA	NA	NA	NA	1.77417075257639	NA	NA	NA	NA	180	Europe
ST99CH_1A5	g10420	OG0002974	1	19	core	chr_11	934279	935048	NA	NA	NA	NA	63.3423172143887	GO:0008168	NA	NA	NA	236	Europe
ST99CH_1A5	g10420	OG0002974	1	19	core	chr_11	934279	935048	NA	NA	NA	NA	63.3423172143887	GO:0003676	NA	NA	NA	236	Europe
ST99CH_1A5	g10420	OG0002974	1	19	core	chr_11	934279	935048	NA	NA	NA	NA	63.3423172143887	GO:0008168	NA	NA	NA	236	Europe
ST99CH_1A5	g10420	OG0002974	1	19	core	chr_11	934279	935048	NA	NA	NA	NA	63.3423172143887	GO:0032259	NA	NA	NA	236	Europe
ST99CH_1A5	g10421	OG0002975	1	19	core	chr_11	936829	938080	NA	NA	NA	NA	15.94467338101	GO:0003676	NA	NA	NA	365	Europe
ST99CH_1A5	g10421	OG0002975	1	19	core	chr_11	936829	938080	NA	NA	NA	NA	15.94467338101	GO:0000166	NA	NA	NA	365	Europe
ST99CH_1A5	g10422	OG0002976	1	19	core	chr_11	939422	942042	NA	NA	NA	NA	50.2780147329411	GO:0005801	NA	NA	NA	856	Europe
ST99CH_1A5	g10422	OG0002976	1	19	core	chr_11	939422	942042	NA	NA	NA	NA	50.2780147329411	GO:0006886	NA	NA	NA	856	Europe
ST99CH_1A5	g10422	OG0002976	1	19	core	chr_11	939422	942042	NA	NA	NA	NA	50.2780147329411	GO:0016020	NA	NA	NA	856	Europe
ST99CH_1A5	g10423	OG0002977	1	19	core	chr_11	942234	944110	NA	NA	NA	NA	29.0002604152019	GO:0046872	NA	NA	NA	550	Europe
ST99CH_1A5	g10424	OG0011671	1	10	accessory	chr_11	944859	945251	NA	NA	NA	NA	1.27917060371612	NA	NA	NA	NA	93	Europe
ST99CH_1A5	g10425	OG0002978	1	19	core	chr_11	945271	947505	NA	NA	NA	NA	98.6388682593983	GO:0006506	NA	NA	NA	709	Europe
ST99CH_1A5	g10425	OG0002978	1	19	core	chr_11	945271	947505	NA	NA	NA	NA	98.6388682593983	GO:0016021	NA	NA	NA	709	Europe
ST99CH_1A5	g10425	OG0002978	1	19	core	chr_11	945271	947505	NA	NA	NA	NA	98.6388682593983	GO:0017176	NA	NA	NA	709	Europe
ST99CH_1A5	g10426	OG0002979	1	19	core	chr_11	951664	954546	NA	NA	NA	NA	12.1555050673542	GO:0005515	NA	NA	NA	960	Europe
ST99CH_1A5	g10426	OG0002979	1	19	core	chr_11	951664	954546	NA	NA	NA	NA	12.1555050673542	GO:0003676	NA	NA	NA	960	Europe
ST99CH_1A5	g10427	OG0002980	1	19	core	chr_11	955449	956387	NA	NA	NA	NA	20.8863073688998	GO:0000753	NA	NA	NA	269	Europe
ST99CH_1A5	g10427	OG0002980	1	19	core	chr_11	955449	956387	NA	NA	NA	NA	20.8863073688998	GO:0016020	NA	NA	NA	269	Europe
ST99CH_1A5	g10427	OG0002980	1	19	core	chr_11	955449	956387	NA	NA	NA	NA	20.8863073688998	GO:0000753	NA	NA	NA	269	Europe
ST99CH_1A5	g10428	OG0002981	1	19	core	chr_11	957818	958683	NA	NA	NA	NA	27.5456894484441	GO:0004252	NA	NA	NA	270	Europe
ST99CH_1A5	g10428	OG0002981	1	19	core	chr_11	957818	958683	NA	NA	NA	NA	27.5456894484441	GO:0016021	NA	NA	NA	270	Europe
ST99CH_1A5	g10429	OG0002982	1	19	core	chr_11	958946	960965	NA	NA	NA	NA	74.2425032900977	GO:0016021	NA	NA	NA	635	Europe
ST99CH_1A5	g10429	OG0002982	1	19	core	chr_11	958946	960965	NA	NA	NA	NA	74.2425032900977	GO:0042765	NA	NA	NA	635	Europe
ST99CH_1A5	g1043	OG0001388	1	19	core	chr_1	2976538	2977913	NA	NA	NA	NA	134.765600891378	GO:0005524	NA	NA	NA	438	Europe
ST99CH_1A5	g1043	OG0001388	1	19	core	chr_1	2976538	2977913	NA	NA	NA	NA	134.765600891378	GO:0005737	NA	NA	NA	438	Europe
ST99CH_1A5	g1043	OG0001388	1	19	core	chr_1	2976538	2977913	NA	NA	NA	NA	134.765600891378	GO:0016787	NA	NA	NA	438	Europe
ST99CH_1A5	g1043	OG0001388	1	19	core	chr_1	2976538	2977913	NA	NA	NA	NA	134.765600891378	GO:0030163	NA	NA	NA	438	Europe
ST99CH_1A5	g10430	OG0002983	1	19	core	chr_11	961277	961981	NA	NA	NA	NA	4.64853646942968	NA	NA	NA	NA	214	Europe
ST99CH_1A5	g10431	OG0002984	1	19	core	chr_11	962147	963770	NA	NA	NA	NA	74.1516603381049	NA	NA	NA	NA	466	Europe
ST99CH_1A5	g10432	OG0002985	1	19	core	chr_11	964453	967848	NA	NA	NA	NA	29.4463403920023	NA	NA	NA	NA	1131	Europe
ST99CH_1A5	g10433	OG0002986	1	19	core	chr_11	968728	970386	NA	NA	NA	NA	22.1289161125169	GO:0004843	NA	NA	NA	519	Europe
ST99CH_1A5	g10433	OG0002986	1	19	core	chr_11	968728	970386	NA	NA	NA	NA	22.1289161125169	GO:0005622	NA	NA	NA	519	Europe
ST99CH_1A5	g10433	OG0002986	1	19	core	chr_11	968728	970386	NA	NA	NA	NA	22.1289161125169	GO:0006511	NA	NA	NA	519	Europe
ST99CH_1A5	g10434	OG0000256	2	19	core	chr_11	970495	971375	NA	NA	NA	NA	8.85306694277917	NA	NA	NA	NA	276	Europe
ST99CH_1A5	g10435	OG0000256	2	19	core	chr_11	972063	972632	NA	NA	NA	NA	84.7390452447232	GO:0070072	NA	NA	NA	189	Europe
ST99CH_1A5	g10436	OG0000040	2	19	core	chr_11	974407	974966	NA	NA	NA	NA	139.142817473698	GO:0006396	NA	NA	NA	133	Europe
ST99CH_1A5	g10437	OG0000040	2	19	core	chr_11	975498	976032	NA	NA	NA	NA	7.01461910435178	NA	NA	NA	NA	159	Europe
ST99CH_1A5	g10438	OG0002987	1	19	core	chr_11	976471	977064	NA	NA	NA	NA	0.309383042885603	NA	NA	NA	NA	173	Europe
ST99CH_1A5	g10439	OG0002988	1	19	core	chr_11	981288	982449	NA	NA	NA	NA	200.328974237736	NA	NA	NA	NA	369	Europe
ST99CH_1A5	g1044	OG0001389	1	19	core	chr_1	2978360	2979985	NA	NA	NA	NA	81.7025660874235	GO:0005524	NA	NA	NA	541	Europe
ST99CH_1A5	g1044	OG0001389	1	19	core	chr_1	2978360	2979985	NA	NA	NA	NA	81.7025660874235	GO:0006457	NA	NA	NA	541	Europe
ST99CH_1A5	g1044	OG0001389	1	19	core	chr_1	2978360	2979985	NA	NA	NA	NA	81.7025660874235	GO:0051082	NA	NA	NA	541	Europe
ST99CH_1A5	g1044	OG0001389	1	19	core	chr_1	2978360	2979985	NA	NA	NA	NA	81.7025660874235	GO:0005524	NA	NA	NA	541	Europe
ST99CH_1A5	g10440	OG0002989	1	19	core	chr_11	985212	986747	secreted	NA	NA	NA	33.769560230188	NA	NA	NA	NA	475	Europe
ST99CH_1A5	g10441	OG0009599	1	18	accessory	chr_11	989906	990472	NA	NA	NA	NA	3.99356045962661	NA	NA	NA	NA	188	Europe
ST99CH_1A5	g10442	OG0002990	1	19	core	chr_11	991005	992136	secreted	NA	NA	NA	0.16811862315555	NA	NA	NA	NA	341	Europe
ST99CH_1A5	g10443	OG0002991	1	19	core	chr_11	993129	994746	NA	NA	NA	NA	2.39957830488305	NA	NA	NA	NA	481	Europe
ST99CH_1A5	g10444	OG0002992	1	19	core	chr_11	995187	997763	NA	NA	NA	NA	51.9709826018902	GO:0005515	NA	NA	NA	858	Europe
ST99CH_1A5	g10444	OG0002992	1	19	core	chr_11	995187	997763	NA	NA	NA	NA	51.9709826018902	GO:0008270	NA	NA	NA	858	Europe
ST99CH_1A5	g10444	OG0002992	1	19	core	chr_11	995187	997763	NA	NA	NA	NA	51.9709826018902	GO:0000836	NA	NA	NA	858	Europe
ST99CH_1A5	g10444	OG0002992	1	19	core	chr_11	995187	997763	NA	NA	NA	NA	51.9709826018902	GO:0016567	NA	NA	NA	858	Europe
ST99CH_1A5	g10444	OG0002992	1	19	core	chr_11	995187	997763	NA	NA	NA	NA	51.9709826018902	GO:0030433	NA	NA	NA	858	Europe
ST99CH_1A5	g10444	OG0002992	1	19	core	chr_11	995187	997763	NA	NA	NA	NA	51.9709826018902	GO:0061630	NA	NA	NA	858	Europe
ST99CH_1A5	g10445	OG0002993	1	19	core	chr_11	998240	999025	NA	NA	NA	NA	16.3361839286328	NA	NA	NA	NA	261	Europe
ST99CH_1A5	g10446	OG0002994	1	19	core	chr_11	1000250	1001792	NA	NA	NA	NA	58.5419476462289	GO:0003723	NA	NA	NA	496	Europe
ST99CH_1A5	g10446	OG0002994	1	19	core	chr_11	1000250	1001792	NA	NA	NA	NA	58.5419476462289	GO:0003676	NA	NA	NA	496	Europe
ST99CH_1A5	g10447	OG0002995	1	19	core	chr_11	1002622	1003574	NA	NA	NA	NA	2.51127426711669	GO:0005515	NA	NA	NA	298	Europe
ST99CH_1A5	g10448	OG0002996	1	19	core	chr_11	1004388	1007676	NA	NA	NA	NA	58.8301933311146	GO:0016307	NA	NA	NA	1074	Europe
ST99CH_1A5	g10448	OG0002996	1	19	core	chr_11	1004388	1007676	NA	NA	NA	NA	58.8301933311146	GO:0046488	NA	NA	NA	1074	Europe
ST99CH_1A5	g10449	OG0002997	1	19	core	chr_11	1009033	1010270	NA	NA	NA	NA	55.4371966023058	GO:0000786	NA	NA	NA	228	Europe
ST99CH_1A5	g10449	OG0002997	1	19	core	chr_11	1009033	1010270	NA	NA	NA	NA	55.4371966023058	GO:0003677	NA	NA	NA	228	Europe
ST99CH_1A5	g10449	OG0002997	1	19	core	chr_11	1009033	1010270	NA	NA	NA	NA	55.4371966023058	GO:0005634	NA	NA	NA	228	Europe
ST99CH_1A5	g10449	OG0002997	1	19	core	chr_11	1009033	1010270	NA	NA	NA	NA	55.4371966023058	GO:0006334	NA	NA	NA	228	Europe
ST99CH_1A5	g10449	OG0002997	1	19	core	chr_11	1009033	1010270	NA	NA	NA	NA	55.4371966023058	GO:0000786	NA	NA	NA	228	Europe
ST99CH_1A5	g10449	OG0002997	1	19	core	chr_11	1009033	1010270	NA	NA	NA	NA	55.4371966023058	GO:0003677	NA	NA	NA	228	Europe
ST99CH_1A5	g10449	OG0002997	1	19	core	chr_11	1009033	1010270	NA	NA	NA	NA	55.4371966023058	GO:0006334	NA	NA	NA	228	Europe
ST99CH_1A5	g1045	OG0010560	1	16	accessory	chr_1	2981177	2981722	NA	NA	NA	NA	24.6272593826298	NA	NA	NA	NA	181	Europe
ST99CH_1A5	g10450	OG0002998	1	19	core	chr_11	1013894	1015519	NA	NA	NA	NA	93.5272624166085	GO:0003676	NA	NA	NA	541	Europe
ST99CH_1A5	g10450	OG0002998	1	19	core	chr_11	1013894	1015519	NA	NA	NA	NA	93.5272624166085	GO:0005524	NA	NA	NA	541	Europe
ST99CH_1A5	g10451	OG0002999	1	19	core	chr_11	1016343	1018972	NA	NA	NA	NA	33.9454060807057	GO:0004252	NA	NA	NA	758	Europe
ST99CH_1A5	g10451	OG0002999	1	19	core	chr_11	1016343	1018972	NA	NA	NA	NA	33.9454060807057	GO:0016021	NA	NA	NA	758	Europe
ST99CH_1A5	g10452	OG0003000	1	19	core	chr_11	1020438	1022405	NA	NA	NA	NA	38.6949426358021	GO:0005515	NA	NA	NA	637	Europe
ST99CH_1A5	g10453	OG0000383	1	19	core	chr_11	1023423	1024481	secreted	NA	NA	NA	1.12040770116694	GO:0004553	NA	NA	NA	352	Europe
ST99CH_1A5	g10453	OG0000383	1	19	core	chr_11	1023423	1024481	secreted	NA	NA	NA	1.12040770116694	GO:0005975	NA	NA	NA	352	Europe
ST99CH_1A5	g10454	OG0003001	1	19	core	chr_11	1024981	1026160	NA	NA	NA	NA	82.542522919375	NA	NA	NA	NA	374	Europe
ST99CH_1A5	g10455	OG0003002	1	19	core	chr_11	1026315	1027143	NA	NA	NA	NA	77.9474701182961	GO:0004252	NA	NA	NA	258	Europe
ST99CH_1A5	g10455	OG0003002	1	19	core	chr_11	1026315	1027143	NA	NA	NA	NA	77.9474701182961	GO:0006508	NA	NA	NA	258	Europe
ST99CH_1A5	g10456	OG0011381	1	12	accessory	chr_11	1027335	1027826	NA	NA	NA	NA	77.11115615105	NA	NA	NA	NA	143	Europe
ST99CH_1A5	g10457	OG0003003	1	19	core	chr_11	1028687	1032943	NA	NA	NA	NA	10.7419998477272	GO:0005815	NA	NA	NA	1418	Europe
ST99CH_1A5	g10458	OG0003004	1	19	core	chr_11	1033259	1034098	NA	NA	NA	NA	19.9542946265619	NA	NA	NA	NA	279	Europe
ST99CH_1A5	g10459	OG0003005	1	19	core	chr_11	1034120	1034722	NA	NA	NA	NA	0.49228589478936	NA	NA	NA	NA	182	Europe
ST99CH_1A5	g1046	OG0001390	1	19	core	chr_1	2981945	2984467	NA	NA	NA	NA	71.7188111017612	GO:0005634	NA	NA	NA	840	Europe
ST99CH_1A5	g1046	OG0001390	1	19	core	chr_1	2981945	2984467	NA	NA	NA	NA	71.7188111017612	GO:0006281	NA	NA	NA	840	Europe
ST99CH_1A5	g1046	OG0001390	1	19	core	chr_1	2981945	2984467	NA	NA	NA	NA	71.7188111017612	GO:0007049	NA	NA	NA	840	Europe
ST99CH_1A5	g10460	OG0003006	1	19	core	chr_11	1035251	1037356	NA	NA	NA	NA	35.0094547197342	NA	NA	NA	NA	701	Europe
ST99CH_1A5	g10461	OG0003007	1	19	core	chr_11	1037900	1038899	NA	NA	NA	NA	407.384313915888	NA	NA	NA	NA	295	Europe
ST99CH_1A5	g10462	OG0010586	1	16	accessory	chr_11	1067547	1068122	NA	NA	NA	NA	39.3983257418813	NA	NA	NA	NA	113	Europe
ST99CH_1A5	g10463	OG0003008	1	19	core	chr_11	1070060	1070530	NA	NA	NA	NA	4.81936934665615	NA	NA	NA	NA	156	Europe
ST99CH_1A5	g10464	OG0003009	1	19	core	chr_11	1071317	1076496	NA	NA	NA	NA	45.3514493215587	GO:0005515	NA	NA	NA	1393	Europe
ST99CH_1A5	g10465	OG0003010	1	19	core	chr_11	1077002	1079067	NA	NA	NA	NA	33.2231503936971	GO:0005634	NA	NA	NA	449	Europe
ST99CH_1A5	g10465	OG0003010	1	19	core	chr_11	1077002	1079067	NA	NA	NA	NA	33.2231503936971	GO:0006333	NA	NA	NA	449	Europe
ST99CH_1A5	g10466	OG0003011	1	19	core	chr_11	1079975	1082122	NA	NA	NA	NA	50.9300517501731	GO:0003676	NA	NA	NA	715	Europe
ST99CH_1A5	g10466	OG0003011	1	19	core	chr_11	1079975	1082122	NA	NA	NA	NA	50.9300517501731	GO:0005524	NA	NA	NA	715	Europe
ST99CH_1A5	g10466	OG0003011	1	19	core	chr_11	1079975	1082122	NA	NA	NA	NA	50.9300517501731	GO:0008026	NA	NA	NA	715	Europe
ST99CH_1A5	g10466	OG0003011	1	19	core	chr_11	1079975	1082122	NA	NA	NA	NA	50.9300517501731	GO:0003676	NA	NA	NA	715	Europe
ST99CH_1A5	g10466	OG0003011	1	19	core	chr_11	1079975	1082122	NA	NA	NA	NA	50.9300517501731	GO:0005524	NA	NA	NA	715	Europe
ST99CH_1A5	g10466	OG0003011	1	19	core	chr_11	1079975	1082122	NA	NA	NA	NA	50.9300517501731	GO:0004386	NA	NA	NA	715	Europe
ST99CH_1A5	g10467	OG0003012	1	19	core	chr_11	1082468	1084030	NA	NA	NA	NA	7.24851610903561	NA	NA	NA	NA	520	Europe
ST99CH_1A5	g10468	OG0003013	1	19	core	chr_11	1084370	1085675	NA	NA	NA	NA	1.73524657447361	NA	NA	NA	NA	400	Europe
ST99CH_1A5	g10469	OG0003014	1	19	core	chr_11	1085701	1086591	NA	NA	NA	NA	30.8819115802638	NA	NA	NA	NA	296	Europe
ST99CH_1A5	g1047	OG0001391	1	19	core	chr_1	2984737	2985714	NA	NA	NA	NA	9.11844923548728	GO:0016491	NA	NA	NA	325	Europe
ST99CH_1A5	g1047	OG0001391	1	19	core	chr_1	2984737	2985714	NA	NA	NA	NA	9.11844923548728	GO:0055114	NA	NA	NA	325	Europe
ST99CH_1A5	g1047	OG0001391	1	19	core	chr_1	2984737	2985714	NA	NA	NA	NA	9.11844923548728	GO:0006281	NA	NA	NA	325	Europe
ST99CH_1A5	g10470	OG0003015	1	19	core	chr_11	1103349	1103772	NA	NA	NA	NA	25.4301412786984	NA	NA	NA	NA	84	Europe
ST99CH_1A5	g10471	OG0003016	1	19	core	chr_11	1103785	1105035	NA	NA	NA	NA	12.2991318050881	NA	NA	NA	NA	416	Europe
ST99CH_1A5	g10472	OG0003017	1	19	core	chr_11	1106591	1108921	NA	NA	NA	NA	221.980515881778	NA	NA	NA	NA	760	Europe
ST99CH_1A5	g10473	OG0003018	1	19	core	chr_11	1110758	1113874	NA	NA	NA	NA	67.9093028536485	NA	NA	NA	NA	1038	Europe
ST99CH_1A5	g10474	OG0003019	1	19	core	chr_11	1114661	1115772	NA	NA	NA	NA	3.47442036141175	NA	NA	NA	NA	331	Europe
ST99CH_1A5	g10475	OG0003020	1	19	core	chr_11	1116011	1117201	NA	NA	NA	NA	29.5148330276015	GO:0015631	NA	NA	NA	377	Europe
ST99CH_1A5	g10475	OG0003020	1	19	core	chr_11	1116011	1117201	NA	NA	NA	NA	29.5148330276015	GO:0007023	NA	NA	NA	377	Europe
ST99CH_1A5	g10475	OG0003020	1	19	core	chr_11	1116011	1117201	NA	NA	NA	NA	29.5148330276015	GO:0000902	NA	NA	NA	377	Europe
ST99CH_1A5	g10476	OG0009600	1	18	accessory	chr_11	1117861	1119062	NA	NA	NA	NA	12.5749555792293	NA	NA	NA	NA	281	Europe
ST99CH_1A5	g10477	OG0003021	1	19	core	chr_11	1120363	1121450	secreted	NA	NA	effector	177.640009430065	NA	NA	NA	NA	164	Europe
ST99CH_1A5	g10478	OG0013788	1	2	accessory	chr_11	1121829	1122347	NA	NA	NA	NA	2.24895816454663	NA	NA	NA	NA	172	Europe
ST99CH_1A5	g10479	OG0003022	1	19	core	chr_11	1122600	1124709	NA	NA	NA	NA	43.7623229899142	GO:0005515	NA	NA	NA	669	Europe
ST99CH_1A5	g1048	OG0000335	1	19	core	chr_1	2986657	2988816	NA	NA	NA	NA	17.7212700503736	GO:0008236	NA	NA	NA	589	Europe
ST99CH_1A5	g1048	OG0000335	1	19	core	chr_1	2986657	2988816	NA	NA	NA	NA	17.7212700503736	GO:0004252	NA	NA	NA	589	Europe
ST99CH_1A5	g1048	OG0000335	1	19	core	chr_1	2986657	2988816	NA	NA	NA	NA	17.7212700503736	GO:0006508	NA	NA	NA	589	Europe
ST99CH_1A5	g1048	OG0000335	1	19	core	chr_1	2986657	2988816	NA	NA	NA	NA	17.7212700503736	GO:0006508	NA	NA	NA	589	Europe
ST99CH_1A5	g10480	OG0003023	1	19	core	chr_11	1124890	1126456	NA	NA	NA	NA	36.0492362118412	GO:0006508	NA	NA	NA	466	Europe
ST99CH_1A5	g10480	OG0003023	1	19	core	chr_11	1124890	1126456	NA	NA	NA	NA	36.0492362118412	GO:0008233	NA	NA	NA	466	Europe
ST99CH_1A5	g10481	OG0003024	1	19	core	chr_11	1126601	1127377	NA	NA	NA	NA	9.96954743148157	NA	NA	NA	NA	258	Europe
ST99CH_1A5	g10482	OG0003025	1	19	core	chr_11	1127912	1130481	NA	NA	NA	NA	52.2761500950276	GO:0008483	NA	NA	NA	800	Europe
ST99CH_1A5	g10482	OG0003025	1	19	core	chr_11	1127912	1130481	NA	NA	NA	NA	52.2761500950276	GO:0030170	NA	NA	NA	800	Europe
ST99CH_1A5	g10482	OG0003025	1	19	core	chr_11	1127912	1130481	NA	NA	NA	NA	52.2761500950276	GO:0003824	NA	NA	NA	800	Europe
ST99CH_1A5	g10482	OG0003025	1	19	core	chr_11	1127912	1130481	NA	NA	NA	NA	52.2761500950276	GO:0000287	NA	NA	NA	800	Europe
ST99CH_1A5	g10482	OG0003025	1	19	core	chr_11	1127912	1130481	NA	NA	NA	NA	52.2761500950276	GO:0004141	NA	NA	NA	800	Europe
ST99CH_1A5	g10482	OG0003025	1	19	core	chr_11	1127912	1130481	NA	NA	NA	NA	52.2761500950276	GO:0005524	NA	NA	NA	800	Europe
ST99CH_1A5	g10482	OG0003025	1	19	core	chr_11	1127912	1130481	NA	NA	NA	NA	52.2761500950276	GO:0009102	NA	NA	NA	800	Europe
ST99CH_1A5	g10483	OG0003026	1	19	core	chr_11	1130776	1132062	NA	NA	NA	NA	25.264096636263	GO:0003824	NA	NA	NA	428	Europe
ST99CH_1A5	g10483	OG0003026	1	19	core	chr_11	1130776	1132062	NA	NA	NA	NA	25.264096636263	GO:0009058	NA	NA	NA	428	Europe
ST99CH_1A5	g10483	OG0003026	1	19	core	chr_11	1130776	1132062	NA	NA	NA	NA	25.264096636263	GO:0030170	NA	NA	NA	428	Europe
ST99CH_1A5	g10484	OG0003027	1	19	core	chr_11	1132197	1132667	NA	NA	NA	NA	99.6036727995631	NA	NA	NA	NA	99	Europe
ST99CH_1A5	g10485	OG0003028	1	19	core	chr_11	1132963	1134542	NA	NA	NA	NA	156.406229899403	GO:0004149	NA	NA	NA	472	Europe
ST99CH_1A5	g10485	OG0003028	1	19	core	chr_11	1132963	1134542	NA	NA	NA	NA	156.406229899403	GO:0006099	NA	NA	NA	472	Europe
ST99CH_1A5	g10485	OG0003028	1	19	core	chr_11	1132963	1134542	NA	NA	NA	NA	156.406229899403	GO:0045252	NA	NA	NA	472	Europe
ST99CH_1A5	g10485	OG0003028	1	19	core	chr_11	1132963	1134542	NA	NA	NA	NA	156.406229899403	GO:0008152	NA	NA	NA	472	Europe
ST99CH_1A5	g10485	OG0003028	1	19	core	chr_11	1132963	1134542	NA	NA	NA	NA	156.406229899403	GO:0016746	NA	NA	NA	472	Europe
ST99CH_1A5	g10486	OG0003029	1	19	core	chr_11	1135425	1136096	NA	NA	NA	NA	434.032597719891	GO:0046982	NA	NA	NA	136	Europe
ST99CH_1A5	g10486	OG0003029	1	19	core	chr_11	1135425	1136096	NA	NA	NA	NA	434.032597719891	GO:0003677	NA	NA	NA	136	Europe
ST99CH_1A5	g10486	OG0003029	1	19	core	chr_11	1135425	1136096	NA	NA	NA	NA	434.032597719891	GO:0000786	NA	NA	NA	136	Europe
ST99CH_1A5	g10486	OG0003029	1	19	core	chr_11	1135425	1136096	NA	NA	NA	NA	434.032597719891	GO:0003677	NA	NA	NA	136	Europe
ST99CH_1A5	g10486	OG0003029	1	19	core	chr_11	1135425	1136096	NA	NA	NA	NA	434.032597719891	GO:0005634	NA	NA	NA	136	Europe
ST99CH_1A5	g10487	OG0003030	1	19	core	chr_11	1136541	1137118	NA	NA	NA	NA	282.402448564142	GO:0000786	NA	NA	NA	138	Europe
ST99CH_1A5	g10487	OG0003030	1	19	core	chr_11	1136541	1137118	NA	NA	NA	NA	282.402448564142	GO:0003677	NA	NA	NA	138	Europe
ST99CH_1A5	g10487	OG0003030	1	19	core	chr_11	1136541	1137118	NA	NA	NA	NA	282.402448564142	GO:0046982	NA	NA	NA	138	Europe
ST99CH_1A5	g10487	OG0003030	1	19	core	chr_11	1136541	1137118	NA	NA	NA	NA	282.402448564142	GO:0003677	NA	NA	NA	138	Europe
ST99CH_1A5	g10488	OG0003031	1	19	core	chr_11	1138523	1140354	NA	NA	NA	NA	170.091084110057	NA	NA	NA	NA	585	Europe
ST99CH_1A5	g10489	OG0003032	1	19	core	chr_11	1141460	1144242	NA	NA	NA	NA	87.6951269209877	GO:0003676	NA	NA	NA	908	Europe
ST99CH_1A5	g1049	OG0001392	1	19	core	chr_1	2989298	2990149	NA	NA	NA	NA	75.6740200683278	GO:0005840	NA	NA	NA	283	Europe
ST99CH_1A5	g10490	OG0003033	1	19	core	chr_11	1144874	1146248	NA	NA	NA	NA	165.890065314322	NA	NA	NA	NA	440	Europe
ST99CH_1A5	g10491	OG0003034	1	19	core	chr_11	1147262	1148541	NA	NA	NA	NA	55.3472782714229	GO:0055085	NA	NA	NA	314	Europe
ST99CH_1A5	g10492	OG0009601	1	18	accessory	chr_11	1149066	1149359	secreted	NA	NA	NA	15.5411564574933	NA	NA	NA	NA	97	Europe
ST99CH_1A5	g10493	OG0003035	1	19	core	chr_11	1149972	1151691	NA	NA	NA	NA	19.6624100664954	GO:0000166	NA	NA	NA	481	Europe
ST99CH_1A5	g10493	OG0003035	1	19	core	chr_11	1149972	1151691	NA	NA	NA	NA	19.6624100664954	GO:0004816	NA	NA	NA	481	Europe
ST99CH_1A5	g10493	OG0003035	1	19	core	chr_11	1149972	1151691	NA	NA	NA	NA	19.6624100664954	GO:0005524	NA	NA	NA	481	Europe
ST99CH_1A5	g10493	OG0003035	1	19	core	chr_11	1149972	1151691	NA	NA	NA	NA	19.6624100664954	GO:0005737	NA	NA	NA	481	Europe
ST99CH_1A5	g10493	OG0003035	1	19	core	chr_11	1149972	1151691	NA	NA	NA	NA	19.6624100664954	GO:0006421	NA	NA	NA	481	Europe
ST99CH_1A5	g10493	OG0003035	1	19	core	chr_11	1149972	1151691	NA	NA	NA	NA	19.6624100664954	GO:0000166	NA	NA	NA	481	Europe
ST99CH_1A5	g10493	OG0003035	1	19	core	chr_11	1149972	1151691	NA	NA	NA	NA	19.6624100664954	GO:0004812	NA	NA	NA	481	Europe
ST99CH_1A5	g10493	OG0003035	1	19	core	chr_11	1149972	1151691	NA	NA	NA	NA	19.6624100664954	GO:0005524	NA	NA	NA	481	Europe
ST99CH_1A5	g10493	OG0003035	1	19	core	chr_11	1149972	1151691	NA	NA	NA	NA	19.6624100664954	GO:0006418	NA	NA	NA	481	Europe
ST99CH_1A5	g10493	OG0003035	1	19	core	chr_11	1149972	1151691	NA	NA	NA	NA	19.6624100664954	GO:0003676	NA	NA	NA	481	Europe
ST99CH_1A5	g10493	OG0003035	1	19	core	chr_11	1149972	1151691	NA	NA	NA	NA	19.6624100664954	GO:0004812	NA	NA	NA	481	Europe
ST99CH_1A5	g10493	OG0003035	1	19	core	chr_11	1149972	1151691	NA	NA	NA	NA	19.6624100664954	GO:0006418	NA	NA	NA	481	Europe
ST99CH_1A5	g10494	OG0003036	1	19	core	chr_11	1151992	1154628	NA	NA	NA	NA	122.50574520046	GO:0005524	NA	NA	NA	841	Europe
ST99CH_1A5	g10495	OG0009602	1	18	accessory	chr_11	1155358	1155968	secreted	NA	NA	NA	414.086259048716	NA	NA	NA	NA	180	Europe
ST99CH_1A5	g10496	OG0003037	1	19	core	chr_11	1156125	1156816	NA	NA	NA	NA	30.769863681963	NA	NA	NA	NA	210	Europe
ST99CH_1A5	g10497	OG0003038	1	19	core	chr_11	1157073	1157907	NA	NA	NA	NA	184.198866568052	NA	NA	NA	NA	194	Europe
ST99CH_1A5	g10498	OG0003039	1	19	core	chr_11	1158685	1159755	NA	NA	NA	NA	1.76874224443455	NA	NA	NA	NA	356	Europe
ST99CH_1A5	g10499	OG0003040	1	19	core	chr_11	1161175	1161954	NA	NA	NA	NA	0	NA	NA	NA	NA	259	Europe
ST99CH_1A5	g105	OG0000598	1	19	core	chr_1	454161	455778	NA	NA	NA	NA	79.0316678954312	NA	NA	NA	NA	501	Europe
ST99CH_1A5	g1050	OG0001393	1	19	core	chr_1	2990383	2991222	NA	NA	NA	NA	139.612753052094	NA	NA	NA	NA	261	Europe
ST99CH_1A5	g10500	OG0010813	1	15	accessory	chr_11	1162302	1163769	NA	NA	NA	NA	1.2496021462197	NA	NA	NA	NA	470	Europe
ST99CH_1A5	g10501	OG0003041	1	19	core	chr_11	1164636	1165123	NA	NA	NA	NA	140.00971807096	NA	NA	NA	NA	119	Europe
ST99CH_1A5	g10502	OG0003042	1	19	core	chr_11	1165436	1167127	NA	NA	NA	NA	313.226698561989	NA	NA	NA	NA	545	Europe
ST99CH_1A5	g10503	OG0003043	1	19	core	chr_11	1167965	1168995	NA	NA	NA	NA	27.3522179175403	NA	NA	NA	NA	324	Europe
ST99CH_1A5	g10504	OG0003044	1	19	core	chr_11	1169634	1170657	NA	NA	NA	NA	26.3112234670397	NA	NA	NA	NA	322	Europe
ST99CH_1A5	g10505	OG0009603	1	18	accessory	chr_11	1173821	1174312	NA	NA	NA	NA	5.42063694960823	NA	NA	NA	NA	163	Europe
ST99CH_1A5	g10506	OG0003045	1	19	core	chr_11	1175312	1176983	secreted	NA	NA	NA	14.0989438026964	GO:0004181	NA	NA	NA	541	Europe
ST99CH_1A5	g10506	OG0003045	1	19	core	chr_11	1175312	1176983	secreted	NA	NA	NA	14.0989438026964	GO:0006508	NA	NA	NA	541	Europe
ST99CH_1A5	g10506	OG0003045	1	19	core	chr_11	1175312	1176983	secreted	NA	NA	NA	14.0989438026964	GO:0008270	NA	NA	NA	541	Europe
ST99CH_1A5	g10507	OG0003046	1	19	core	chr_11	1178981	1180621	NA	NA	NA	NA	22.1241278777259	GO:0015112	NA	NA	NA	526	Europe
ST99CH_1A5	g10507	OG0003046	1	19	core	chr_11	1178981	1180621	NA	NA	NA	NA	22.1241278777259	GO:0015113	NA	NA	NA	526	Europe
ST99CH_1A5	g10507	OG0003046	1	19	core	chr_11	1178981	1180621	NA	NA	NA	NA	22.1241278777259	GO:0015706	NA	NA	NA	526	Europe
ST99CH_1A5	g10507	OG0003046	1	19	core	chr_11	1178981	1180621	NA	NA	NA	NA	22.1241278777259	GO:0015707	NA	NA	NA	526	Europe
ST99CH_1A5	g10507	OG0003046	1	19	core	chr_11	1178981	1180621	NA	NA	NA	NA	22.1241278777259	GO:0016021	NA	NA	NA	526	Europe
ST99CH_1A5	g10507	OG0003046	1	19	core	chr_11	1178981	1180621	NA	NA	NA	NA	22.1241278777259	GO:0016021	NA	NA	NA	526	Europe
ST99CH_1A5	g10507	OG0003046	1	19	core	chr_11	1178981	1180621	NA	NA	NA	NA	22.1241278777259	GO:0055085	NA	NA	NA	526	Europe
ST99CH_1A5	g10508	OG0003047	1	19	core	chr_11	1180839	1181515	NA	NA	NA	NA	784.94049824736	GO:0003735	NA	NA	NA	183	Europe
ST99CH_1A5	g10508	OG0003047	1	19	core	chr_11	1180839	1181515	NA	NA	NA	NA	784.94049824736	GO:0006412	NA	NA	NA	183	Europe
ST99CH_1A5	g10508	OG0003047	1	19	core	chr_11	1180839	1181515	NA	NA	NA	NA	784.94049824736	GO:0015935	NA	NA	NA	183	Europe
ST99CH_1A5	g10508	OG0003047	1	19	core	chr_11	1180839	1181515	NA	NA	NA	NA	784.94049824736	GO:0003735	NA	NA	NA	183	Europe
ST99CH_1A5	g10508	OG0003047	1	19	core	chr_11	1180839	1181515	NA	NA	NA	NA	784.94049824736	GO:0005840	NA	NA	NA	183	Europe
ST99CH_1A5	g10508	OG0003047	1	19	core	chr_11	1180839	1181515	NA	NA	NA	NA	784.94049824736	GO:0006412	NA	NA	NA	183	Europe
ST99CH_1A5	g10509	OG0003048	1	19	core	chr_11	1181648	1183594	NA	NA	NA	NA	24.9996429541893	GO:0005515	NA	NA	NA	648	Europe
ST99CH_1A5	g1051	OG0001394	1	19	core	chr_1	2991867	2996288	NA	NA	NA	NA	134.067998229508	GO:0016021	NA	NA	NA	1473	Europe
ST99CH_1A5	g10510	OG0003049	1	19	core	chr_11	1183818	1186400	NA	NA	NA	NA	54.3788308665529	GO:0005515	NA	NA	NA	860	Europe
ST99CH_1A5	g10510	OG0003049	1	19	core	chr_11	1183818	1186400	NA	NA	NA	NA	54.3788308665529	GO:0003682	NA	NA	NA	860	Europe
ST99CH_1A5	g10511	OG0003050	1	19	core	chr_11	1187016	1188083	NA	NA	NA	NA	117.10030801445	NA	NA	NA	NA	355	Europe
ST99CH_1A5	g10512	OG0003051	1	19	core	chr_11	1188237	1188969	NA	NA	NA	NA	36.0565179517274	GO:0003934	NA	NA	NA	222	Europe
ST99CH_1A5	g10512	OG0003051	1	19	core	chr_11	1188237	1188969	NA	NA	NA	NA	36.0565179517274	GO:0005737	NA	NA	NA	222	Europe
ST99CH_1A5	g10512	OG0003051	1	19	core	chr_11	1188237	1188969	NA	NA	NA	NA	36.0565179517274	GO:0046654	NA	NA	NA	222	Europe
ST99CH_1A5	g10513	OG0003052	1	19	core	chr_11	1189632	1193045	NA	NA	NA	NA	0.633550314519413	GO:0003824	NA	NA	NA	1137	Europe
ST99CH_1A5	g10513	OG0003052	1	19	core	chr_11	1189632	1193045	NA	NA	NA	NA	0.633550314519413	GO:0016614	NA	NA	NA	1137	Europe
ST99CH_1A5	g10513	OG0003052	1	19	core	chr_11	1189632	1193045	NA	NA	NA	NA	0.633550314519413	GO:0050660	NA	NA	NA	1137	Europe
ST99CH_1A5	g10513	OG0003052	1	19	core	chr_11	1189632	1193045	NA	NA	NA	NA	0.633550314519413	GO:0055114	NA	NA	NA	1137	Europe
ST99CH_1A5	g10513	OG0003052	1	19	core	chr_11	1189632	1193045	NA	NA	NA	NA	0.633550314519413	GO:0050660	NA	NA	NA	1137	Europe
ST99CH_1A5	g10513	OG0003052	1	19	core	chr_11	1189632	1193045	NA	NA	NA	NA	0.633550314519413	GO:0016491	NA	NA	NA	1137	Europe
ST99CH_1A5	g10513	OG0003052	1	19	core	chr_11	1189632	1193045	NA	NA	NA	NA	0.633550314519413	GO:0055114	NA	NA	NA	1137	Europe
ST99CH_1A5	g10513	OG0003052	1	19	core	chr_11	1189632	1193045	NA	NA	NA	NA	0.633550314519413	GO:0016491	NA	NA	NA	1137	Europe
ST99CH_1A5	g10513	OG0003052	1	19	core	chr_11	1189632	1193045	NA	NA	NA	NA	0.633550314519413	GO:0050660	NA	NA	NA	1137	Europe
ST99CH_1A5	g10513	OG0003052	1	19	core	chr_11	1189632	1193045	NA	NA	NA	NA	0.633550314519413	GO:0055114	NA	NA	NA	1137	Europe
ST99CH_1A5	g10513	OG0003052	1	19	core	chr_11	1189632	1193045	NA	NA	NA	NA	0.633550314519413	GO:0004631	NA	NA	NA	1137	Europe
ST99CH_1A5	g10513	OG0003052	1	19	core	chr_11	1189632	1193045	NA	NA	NA	NA	0.633550314519413	GO:0005737	NA	NA	NA	1137	Europe
ST99CH_1A5	g10513	OG0003052	1	19	core	chr_11	1189632	1193045	NA	NA	NA	NA	0.633550314519413	GO:0006695	NA	NA	NA	1137	Europe
ST99CH_1A5	g10513	OG0003052	1	19	core	chr_11	1189632	1193045	NA	NA	NA	NA	0.633550314519413	GO:0003824	NA	NA	NA	1137	Europe
ST99CH_1A5	g10513	OG0003052	1	19	core	chr_11	1189632	1193045	NA	NA	NA	NA	0.633550314519413	GO:0050660	NA	NA	NA	1137	Europe
ST99CH_1A5	g10513	OG0003052	1	19	core	chr_11	1189632	1193045	NA	NA	NA	NA	0.633550314519413	GO:0055114	NA	NA	NA	1137	Europe
ST99CH_1A5	g10513	OG0003052	1	19	core	chr_11	1189632	1193045	NA	NA	NA	NA	0.633550314519413	GO:0009116	NA	NA	NA	1137	Europe
ST99CH_1A5	g10514	OG0003053	1	19	core	chr_11	1193150	1195897	NA	NA	NA	NA	10.4501152876608	GO:0004198	NA	NA	NA	882	Europe
ST99CH_1A5	g10514	OG0003053	1	19	core	chr_11	1193150	1195897	NA	NA	NA	NA	10.4501152876608	GO:0005622	NA	NA	NA	882	Europe
ST99CH_1A5	g10514	OG0003053	1	19	core	chr_11	1193150	1195897	NA	NA	NA	NA	10.4501152876608	GO:0006508	NA	NA	NA	882	Europe
ST99CH_1A5	g10515	OG0003054	1	19	core	chr_11	1196366	1197468	NA	NA	NA	NA	251.876893119679	GO:0055085	NA	NA	NA	350	Europe
ST99CH_1A5	g10516	OG0011924	1	9	accessory	chr_11	1197913	1198428	NA	NA	NA	NA	176.993074652017	NA	NA	NA	NA	119	Europe
ST99CH_1A5	g10517	OG0003055	1	19	core	chr_11	1198921	1199487	NA	NA	NA	NA	37.5073188562131	NA	NA	NA	NA	188	Europe
ST99CH_1A5	g10518	OG0003056	1	19	core	chr_11	1200403	1201322	NA	NA	NA	NA	191.856908772838	NA	NA	NA	NA	267	Europe
ST99CH_1A5	g10519	OG0003057	1	19	core	chr_11	1201527	1203434	NA	GH32	CAZyme	NA	8.59110277627622	GO:0004553	NA	NA	NA	635	Europe
ST99CH_1A5	g10519	OG0003057	1	19	core	chr_11	1201527	1203434	NA	GH32	CAZyme	NA	8.59110277627622	GO:0005975	NA	NA	NA	635	Europe
ST99CH_1A5	g1052	OG0001395	1	19	core	chr_1	2996682	2997095	NA	NA	NA	NA	5.23109263116902	NA	NA	NA	NA	119	Europe
ST99CH_1A5	g10520	OG0003058	1	19	core	chr_11	1204209	1205662	NA	NA	NA	NA	12.8077668230864	GO:0004672	NA	NA	NA	427	Europe
ST99CH_1A5	g10520	OG0003058	1	19	core	chr_11	1204209	1205662	NA	NA	NA	NA	12.8077668230864	GO:0005524	NA	NA	NA	427	Europe
ST99CH_1A5	g10520	OG0003058	1	19	core	chr_11	1204209	1205662	NA	NA	NA	NA	12.8077668230864	GO:0006468	NA	NA	NA	427	Europe
ST99CH_1A5	g10521	OG0009604	1	18	accessory	chr_11	1206255	1207363	NA	NA	NA	NA	16.4288801123701	NA	NA	NA	NA	334	Europe
ST99CH_1A5	g10522	OG0003059	1	19	core	chr_11	1208218	1209457	NA	NA	NA	NA	113.163967639289	GO:0004672	NA	NA	NA	394	Europe
ST99CH_1A5	g10522	OG0003059	1	19	core	chr_11	1208218	1209457	NA	NA	NA	NA	113.163967639289	GO:0005524	NA	NA	NA	394	Europe
ST99CH_1A5	g10522	OG0003059	1	19	core	chr_11	1208218	1209457	NA	NA	NA	NA	113.163967639289	GO:0006468	NA	NA	NA	394	Europe
ST99CH_1A5	g10522	OG0003059	1	19	core	chr_11	1208218	1209457	NA	NA	NA	NA	113.163967639289	GO:0005524	NA	NA	NA	394	Europe
ST99CH_1A5	g10522	OG0003059	1	19	core	chr_11	1208218	1209457	NA	NA	NA	NA	113.163967639289	GO:0004672	NA	NA	NA	394	Europe
ST99CH_1A5	g10522	OG0003059	1	19	core	chr_11	1208218	1209457	NA	NA	NA	NA	113.163967639289	GO:0006468	NA	NA	NA	394	Europe
ST99CH_1A5	g10523	OG0009605	1	18	accessory	chr_11	1212882	1213349	secreted	NA	NA	effector	12.7808490208775	NA	NA	NA	NA	68	Europe
ST99CH_1A5	g10524	OG0003060	1	19	core	chr_11	1214409	1215815	NA	NA	NA	NA	261.269829962871	NA	NA	NA	NA	468	Europe
ST99CH_1A5	g10525	OG0003061	1	19	core	chr_11	1216356	1218007	NA	NA	NA	NA	12.8104174783739	GO:0003824	NA	NA	NA	532	Europe
ST99CH_1A5	g10525	OG0003061	1	19	core	chr_11	1216356	1218007	NA	NA	NA	NA	12.8104174783739	GO:0016831	NA	NA	NA	532	Europe
ST99CH_1A5	g10525	OG0003061	1	19	core	chr_11	1216356	1218007	NA	NA	NA	NA	12.8104174783739	GO:0019752	NA	NA	NA	532	Europe
ST99CH_1A5	g10525	OG0003061	1	19	core	chr_11	1216356	1218007	NA	NA	NA	NA	12.8104174783739	GO:0030170	NA	NA	NA	532	Europe
ST99CH_1A5	g10526	OG0003062	1	19	core	chr_11	1218541	1220770	NA	NA	NA	NA	295.714451742186	GO:0005488	NA	NA	NA	721	Europe
ST99CH_1A5	g10526	OG0003062	1	19	core	chr_11	1218541	1220770	NA	NA	NA	NA	295.714451742186	GO:0003723	NA	NA	NA	721	Europe
ST99CH_1A5	g10527	OG0003063	1	19	core	chr_11	1226558	1228341	NA	NA	NA	NA	77.9380507989063	GO:0005524	NA	NA	NA	557	Europe
ST99CH_1A5	g10527	OG0003063	1	19	core	chr_11	1226558	1228341	NA	NA	NA	NA	77.9380507989063	GO:0006457	NA	NA	NA	557	Europe
ST99CH_1A5	g10527	OG0003063	1	19	core	chr_11	1226558	1228341	NA	NA	NA	NA	77.9380507989063	GO:0051082	NA	NA	NA	557	Europe
ST99CH_1A5	g10527	OG0003063	1	19	core	chr_11	1226558	1228341	NA	NA	NA	NA	77.9380507989063	GO:0005524	NA	NA	NA	557	Europe
ST99CH_1A5	g10528	OG0003064	1	19	core	chr_11	1229223	1230540	NA	NA	NA	NA	18.9478816068489	NA	NA	NA	NA	395	Europe
ST99CH_1A5	g10529	OG0003065	1	19	core	chr_11	1231048	1232094	NA	NA	NA	NA	3.28608900136616	GO:0005515	NA	NA	NA	264	Europe
ST99CH_1A5	g1053	OG0001396	1	19	core	chr_1	2997742	2998479	secreted	NA	NA	NA	101.868153007142	NA	NA	NA	NA	208	Europe
ST99CH_1A5	g10530	OG0011788	1	10	accessory	chr_11	1232151	1232644	NA	NA	NA	NA	0.645620289196703	NA	NA	NA	NA	146	Europe
ST99CH_1A5	g10531	OG0003066	1	19	core	chr_11	1233253	1235299	NA	NA	NA	NA	134.549617904364	NA	NA	NA	NA	660	Europe
ST99CH_1A5	g10532	OG0003067	1	19	core	chr_11	1236034	1238111	NA	NA	NA	NA	95.8036514591482	GO:0005515	NA	NA	NA	669	Europe
ST99CH_1A5	g10532	OG0003067	1	19	core	chr_11	1236034	1238111	NA	NA	NA	NA	95.8036514591482	GO:0003677	NA	NA	NA	669	Europe
ST99CH_1A5	g10533	OG0000019	2	19	core	chr_11	1239130	1240577	NA	NA	NA	NA	49.7540188116272	GO:0005515	NA	NA	NA	463	Europe
ST99CH_1A5	g10534	OG0000127	2	18	accessory	chr_11	1242753	1243146	secreted	NA	NA	effector	77.6718670931306	NA	NA	NA	NA	91	Europe
ST99CH_1A5	g10535	OG0009606	1	18	accessory	chr_11	1245615	1245950	NA	NA	NA	NA	2462.18401666781	NA	NA	NA	NA	89	Europe
ST99CH_1A5	g10536	OG0003068	1	19	core	chr_11	1247492	1250479	NA	NA	NA	NA	13.9860984808526	GO:0000155	NA	NA	NA	949	Europe
ST99CH_1A5	g10536	OG0003068	1	19	core	chr_11	1247492	1250479	NA	NA	NA	NA	13.9860984808526	GO:0007165	NA	NA	NA	949	Europe
ST99CH_1A5	g10536	OG0003068	1	19	core	chr_11	1247492	1250479	NA	NA	NA	NA	13.9860984808526	GO:0000160	NA	NA	NA	949	Europe
ST99CH_1A5	g10536	OG0003068	1	19	core	chr_11	1247492	1250479	NA	NA	NA	NA	13.9860984808526	GO:0006355	NA	NA	NA	949	Europe
ST99CH_1A5	g10536	OG0003068	1	19	core	chr_11	1247492	1250479	NA	NA	NA	NA	13.9860984808526	GO:0016310	NA	NA	NA	949	Europe
ST99CH_1A5	g10536	OG0003068	1	19	core	chr_11	1247492	1250479	NA	NA	NA	NA	13.9860984808526	GO:0016772	NA	NA	NA	949	Europe
ST99CH_1A5	g10537	OG0003069	1	19	core	chr_11	1251966	1252547	secreted	NA	NA	NA	473.162186937634	NA	NA	NA	NA	193	Europe
ST99CH_1A5	g10538	OG0003070	1	19	core	chr_11	1252874	1253371	NA	NA	NA	NA	53.0913903030572	NA	NA	NA	NA	165	Europe
ST99CH_1A5	g10539	OG0003071	1	19	core	chr_11	1253998	1255440	NA	NA	NA	NA	147.705403611155	GO:0005515	NA	NA	NA	480	Europe
ST99CH_1A5	g10539	OG0003071	1	19	core	chr_11	1253998	1255440	NA	NA	NA	NA	147.705403611155	GO:0008270	NA	NA	NA	480	Europe
ST99CH_1A5	g1054	OG0001397	1	19	core	chr_1	3000498	3001308	NA	NA	NA	NA	18.5618631661514	NA	NA	NA	NA	229	Europe
ST99CH_1A5	g10540	OG0003072	1	19	core	chr_11	1258312	1260691	secreted	NA	NA	NA	89.0562002909408	GO:0005515	NA	NA	NA	773	Europe
ST99CH_1A5	g10540	OG0003072	1	19	core	chr_11	1258312	1260691	secreted	NA	NA	NA	89.0562002909408	GO:0005576	NA	NA	NA	773	Europe
ST99CH_1A5	g10540	OG0003072	1	19	core	chr_11	1258312	1260691	secreted	NA	NA	NA	89.0562002909408	GO:0006508	NA	NA	NA	773	Europe
ST99CH_1A5	g10541	OG0000208	3	11	accessory	chr_11	1262669	1265316	NA	NA	NA	NA	31.7888597521372	GO:0000723	NA	NA	NA	831	Europe
ST99CH_1A5	g10541	OG0000208	3	11	accessory	chr_11	1262669	1265316	NA	NA	NA	NA	31.7888597521372	GO:0003678	NA	NA	NA	831	Europe
ST99CH_1A5	g10541	OG0000208	3	11	accessory	chr_11	1262669	1265316	NA	NA	NA	NA	31.7888597521372	GO:0006281	NA	NA	NA	831	Europe
ST99CH_1A5	g10541	OG0000208	3	11	accessory	chr_11	1262669	1265316	NA	NA	NA	NA	31.7888597521372	GO:0004386	NA	NA	NA	831	Europe
ST99CH_1A5	g10541	OG0000208	3	11	accessory	chr_11	1262669	1265316	NA	NA	NA	NA	31.7888597521372	GO:0005524	NA	NA	NA	831	Europe
ST99CH_1A5	g10542	OG0003073	1	19	core	chr_11	1270093	1271828	NA	NA	NA	NA	182.223407791317	NA	NA	NA	NA	561	Europe
ST99CH_1A5	g10543	OG0000384	1	19	core	chr_11	1293968	1294931	NA	NA	NA	NA	279.607241110838	GO:0003743	NA	NA	NA	243	Europe
ST99CH_1A5	g10543	OG0000384	1	19	core	chr_11	1293968	1294931	NA	NA	NA	NA	279.607241110838	GO:0005737	NA	NA	NA	243	Europe
ST99CH_1A5	g10543	OG0000384	1	19	core	chr_11	1293968	1294931	NA	NA	NA	NA	279.607241110838	GO:0005852	NA	NA	NA	243	Europe
ST99CH_1A5	g10543	OG0000384	1	19	core	chr_11	1293968	1294931	NA	NA	NA	NA	279.607241110838	GO:0003743	NA	NA	NA	243	Europe
ST99CH_1A5	g10543	OG0000384	1	19	core	chr_11	1293968	1294931	NA	NA	NA	NA	279.607241110838	GO:0005852	NA	NA	NA	243	Europe
ST99CH_1A5	g10543	OG0000384	1	19	core	chr_11	1293968	1294931	NA	NA	NA	NA	279.607241110838	GO:0006446	NA	NA	NA	243	Europe
ST99CH_1A5	g10543	OG0000384	1	19	core	chr_11	1293968	1294931	NA	NA	NA	NA	279.607241110838	GO:0043022	NA	NA	NA	243	Europe
ST99CH_1A5	g10543	OG0000384	1	19	core	chr_11	1293968	1294931	NA	NA	NA	NA	279.607241110838	GO:0005488	NA	NA	NA	243	Europe
ST99CH_1A5	g10544	OG0003074	1	19	core	chr_11	1297072	1298381	NA	NA	NA	NA	53.1964447987554	GO:0005737	NA	NA	NA	417	Europe
ST99CH_1A5	g10545	OG0003075	1	19	core	chr_11	1298670	1299296	NA	NA	NA	NA	19.8625230639346	NA	NA	NA	NA	208	Europe
ST99CH_1A5	g10546	OG0003076	1	19	core	chr_11	1300626	1301918	NA	NA	NA	NA	0.967073306759596	NA	NA	NA	NA	430	Europe
ST99CH_1A5	g10547	OG0003077	1	19	core	chr_11	1303294	1304298	NA	NA	NA	NA	33.6266673172137	NA	NA	NA	NA	316	Europe
ST99CH_1A5	g10548	OG0003078	1	19	core	chr_11	1304717	1306300	NA	NA	NA	NA	11.1250156970702	GO:0005515	NA	NA	NA	527	Europe
ST99CH_1A5	g10549	OG0003079	1	19	core	chr_11	1306725	1308684	NA	NA	NA	NA	64.4190761014452	NA	NA	NA	NA	634	Europe
ST99CH_1A5	g1055	OG0001398	1	19	core	chr_1	3002446	3006094	NA	NA	NA	NA	107.43829039411	GO:0008270	NA	NA	NA	1178	Europe
ST99CH_1A5	g1055	OG0001398	1	19	core	chr_1	3002446	3006094	NA	NA	NA	NA	107.43829039411	GO:0007165	NA	NA	NA	1178	Europe
ST99CH_1A5	g10550	OG0003080	1	19	core	chr_11	1309088	1309507	NA	NA	NA	NA	96.5006178371919	NA	NA	NA	NA	102	Europe
ST99CH_1A5	g10551	OG0003081	1	19	core	chr_11	1311330	1311753	secreted	NA	NA	effector	61.31924048988	NA	NA	NA	NA	81	Europe
ST99CH_1A5	g10552	OG0003082	1	19	core	chr_11	1312578	1314511	secreted	NA	NA	NA	11.063100929223	NA	NA	NA	NA	579	Europe
ST99CH_1A5	g10553	OG0003083	1	19	core	chr_11	1314955	1316922	NA	NA	NA	NA	235.322652223312	NA	NA	NA	NA	410	Europe
ST99CH_1A5	g10554	OG0003084	1	19	core	chr_11	1319283	1320405	NA	NA	NA	NA	17.0176622057943	NA	NA	NA	NA	271	Europe
ST99CH_1A5	g10555	OG0003085	1	19	core	chr_11	1321123	1322108	NA	NA	NA	NA	165.492807968649	GO:0005759	NA	NA	NA	308	Europe
ST99CH_1A5	g10556	OG0003086	1	19	core	chr_11	1322552	1324230	NA	GH72+CBM43	CAZyme	NA	483.342554619712	GO:0005975	NA	NA	NA	541	Europe
ST99CH_1A5	g10557	OG0003087	1	19	core	chr_11	1326692	1332574	NA	GT48	CAZyme	NA	493.378457107289	GO:0000148	NA	NA	NA	1942	Europe
ST99CH_1A5	g10557	OG0003087	1	19	core	chr_11	1326692	1332574	NA	GT48	CAZyme	NA	493.378457107289	GO:0003843	NA	NA	NA	1942	Europe
ST99CH_1A5	g10557	OG0003087	1	19	core	chr_11	1326692	1332574	NA	GT48	CAZyme	NA	493.378457107289	GO:0006075	NA	NA	NA	1942	Europe
ST99CH_1A5	g10557	OG0003087	1	19	core	chr_11	1326692	1332574	NA	GT48	CAZyme	NA	493.378457107289	GO:0016020	NA	NA	NA	1942	Europe
ST99CH_1A5	g10558	OG0010587	1	16	accessory	chr_11	1338439	1339821	NA	NA	NA	NA	58.5455865214098	NA	NA	NA	NA	325	Europe
ST99CH_1A5	g10559	OG0003088	1	19	core	chr_11	1341418	1342209	NA	NA	NA	NA	94.9325612752393	NA	NA	NA	NA	263	Europe
ST99CH_1A5	g1056	OG0001399	1	19	core	chr_1	3006760	3007295	NA	NA	NA	NA	67.6200649593449	GO:0000166	NA	NA	NA	159	Europe
ST99CH_1A5	g1056	OG0001399	1	19	core	chr_1	3006760	3007295	NA	NA	NA	NA	67.6200649593449	GO:0003824	NA	NA	NA	159	Europe
ST99CH_1A5	g1056	OG0001399	1	19	core	chr_1	3006760	3007295	NA	NA	NA	NA	67.6200649593449	GO:0044237	NA	NA	NA	159	Europe
ST99CH_1A5	g1056	OG0001399	1	19	core	chr_1	3006760	3007295	NA	NA	NA	NA	67.6200649593449	GO:0003899	NA	NA	NA	159	Europe
ST99CH_1A5	g1056	OG0001399	1	19	core	chr_1	3006760	3007295	NA	NA	NA	NA	67.6200649593449	GO:0006351	NA	NA	NA	159	Europe
ST99CH_1A5	g10560	OG0000385	1	19	core	chr_11	1348102	1349209	NA	NA	NA	NA	19.3973797098544	NA	NA	NA	NA	328	Europe
ST99CH_1A5	g10561	OG0003089	1	19	core	chr_11	1350857	1352302	NA	NA	NA	NA	180.942608694357	GO:0016740	NA	NA	NA	481	Europe
ST99CH_1A5	g10561	OG0003089	1	19	core	chr_11	1350857	1352302	NA	NA	NA	NA	180.942608694357	GO:0003824	NA	NA	NA	481	Europe
ST99CH_1A5	g10561	OG0003089	1	19	core	chr_11	1350857	1352302	NA	NA	NA	NA	180.942608694357	GO:0004372	NA	NA	NA	481	Europe
ST99CH_1A5	g10561	OG0003089	1	19	core	chr_11	1350857	1352302	NA	NA	NA	NA	180.942608694357	GO:0006544	NA	NA	NA	481	Europe
ST99CH_1A5	g10561	OG0003089	1	19	core	chr_11	1350857	1352302	NA	NA	NA	NA	180.942608694357	GO:0006563	NA	NA	NA	481	Europe
ST99CH_1A5	g10561	OG0003089	1	19	core	chr_11	1350857	1352302	NA	NA	NA	NA	180.942608694357	GO:0030170	NA	NA	NA	481	Europe
ST99CH_1A5	g10562	OG0003090	1	19	core	chr_11	1353925	1354979	NA	NA	NA	NA	17.81032735893	GO:0055085	NA	NA	NA	311	Europe
ST99CH_1A5	g10563	OG0003091	1	19	core	chr_11	1355441	1357675	NA	NA	NA	NA	26.4255700845608	NA	NA	NA	NA	594	Europe
ST99CH_1A5	g10564	OG0003092	1	19	core	chr_11	1358278	1359357	NA	NA	NA	NA	29.3379989571904	NA	NA	NA	NA	359	Europe
ST99CH_1A5	g10565	OG0003093	1	19	core	chr_11	1360223	1364938	NA	NA	NA	NA	53.2020005044641	GO:0005086	NA	NA	NA	1571	Europe
ST99CH_1A5	g10565	OG0003093	1	19	core	chr_11	1360223	1364938	NA	NA	NA	NA	53.2020005044641	GO:0032012	NA	NA	NA	1571	Europe
ST99CH_1A5	g10566	OG0003094	1	19	core	chr_11	1366201	1368363	NA	NA	NA	NA	10.5641735678982	NA	NA	NA	NA	686	Europe
ST99CH_1A5	g10567	OG0003095	1	19	core	chr_11	1369121	1370921	NA	NA	NA	NA	19.3795292909682	GO:0004190	NA	NA	NA	564	Europe
ST99CH_1A5	g10567	OG0003095	1	19	core	chr_11	1369121	1370921	NA	NA	NA	NA	19.3795292909682	GO:0006508	NA	NA	NA	564	Europe
ST99CH_1A5	g10568	OG0003096	1	19	core	chr_11	1371052	1372313	NA	NA	NA	NA	87.3930852272472	GO:0043022	NA	NA	NA	399	Europe
ST99CH_1A5	g10569	OG0003097	1	19	core	chr_11	1386596	1387606	NA	NA	NA	NA	21.1244835221153	GO:0005515	NA	NA	NA	336	Europe
ST99CH_1A5	g1057	OG0001400	1	19	core	chr_1	3008129	3014005	NA	NA	NA	NA	341.329973153117	GO:0004674	NA	NA	NA	1958	Europe
ST99CH_1A5	g1057	OG0001400	1	19	core	chr_1	3008129	3014005	NA	NA	NA	NA	341.329973153117	GO:0005524	NA	NA	NA	1958	Europe
ST99CH_1A5	g1057	OG0001400	1	19	core	chr_1	3008129	3014005	NA	NA	NA	NA	341.329973153117	GO:0006468	NA	NA	NA	1958	Europe
ST99CH_1A5	g1057	OG0001400	1	19	core	chr_1	3008129	3014005	NA	NA	NA	NA	341.329973153117	GO:0004672	NA	NA	NA	1958	Europe
ST99CH_1A5	g1057	OG0001400	1	19	core	chr_1	3008129	3014005	NA	NA	NA	NA	341.329973153117	GO:0005524	NA	NA	NA	1958	Europe
ST99CH_1A5	g1057	OG0001400	1	19	core	chr_1	3008129	3014005	NA	NA	NA	NA	341.329973153117	GO:0006468	NA	NA	NA	1958	Europe
ST99CH_1A5	g1057	OG0001400	1	19	core	chr_1	3008129	3014005	NA	NA	NA	NA	341.329973153117	GO:0004672	NA	NA	NA	1958	Europe
ST99CH_1A5	g1057	OG0001400	1	19	core	chr_1	3008129	3014005	NA	NA	NA	NA	341.329973153117	GO:0006468	NA	NA	NA	1958	Europe
ST99CH_1A5	g1057	OG0001400	1	19	core	chr_1	3008129	3014005	NA	NA	NA	NA	341.329973153117	GO:0000160	NA	NA	NA	1958	Europe
ST99CH_1A5	g10570	OG0003098	1	19	core	chr_11	1389390	1392285	NA	NA	NA	NA	2.24624391047571	NA	NA	NA	NA	887	Europe
ST99CH_1A5	g10571	OG0003099	1	19	core	chr_11	1393445	1395902	NA	NA	NA	NA	40.5731457220334	NA	NA	NA	NA	728	Europe
ST99CH_1A5	g10572	OG0009607	1	18	accessory	chr_11	1396810	1397451	NA	NA	NA	NA	4.77230240634061	GO:0006508	NA	NA	NA	213	Europe
ST99CH_1A5	g10572	OG0009607	1	18	accessory	chr_11	1396810	1397451	NA	NA	NA	NA	4.77230240634061	GO:0008236	NA	NA	NA	213	Europe
ST99CH_1A5	g10573	OG0000055	3	17	accessory	chr_11	1397634	1402778	NA	NA	NA	NA	105.17039604985	GO:0015074	NA	NA	NA	1714	Europe
ST99CH_1A5	g10573	OG0000055	3	17	accessory	chr_11	1397634	1402778	NA	NA	NA	NA	105.17039604985	GO:0003676	NA	NA	NA	1714	Europe
ST99CH_1A5	g10574	OG0012606	1	5	accessory	chr_11	1402858	1404767	NA	NA	NA	NA	308.389728906064	NA	NA	NA	NA	619	Europe
ST99CH_1A5	g10575	OG0012800	1	4	accessory	chr_11	1406998	1407333	secreted	NA	NA	effector	1.77145649850547	NA	NA	NA	NA	111	Europe
ST99CH_1A5	g10576	OG0003100	1	19	core	chr_11	1407656	1409600	NA	NA	NA	NA	0.15604864847826	GO:0016021	NA	NA	NA	531	Europe
ST99CH_1A5	g10576	OG0003100	1	19	core	chr_11	1407656	1409600	NA	NA	NA	NA	0.15604864847826	GO:0055085	NA	NA	NA	531	Europe
ST99CH_1A5	g10577	OG0003101	1	19	core	chr_11	1410017	1411205	NA	GH105	CAZyme	NA	0.474787411970235	GO:0003824	NA	NA	NA	379	Europe
ST99CH_1A5	g10578	OG0003102	1	19	core	chr_11	1413053	1413544	NA	NA	NA	NA	0	NA	NA	NA	NA	163	Europe
ST99CH_1A5	g10579	OG0003103	1	19	core	chr_11	1418929	1419387	NA	NA	NA	NA	1.44728922687166	NA	NA	NA	NA	152	Europe
ST99CH_1A5	g1058	OG0001401	1	19	core	chr_1	3015851	3017509	NA	NA	NA	NA	89.5238371501162	GO:0005488	NA	NA	NA	552	Europe
ST99CH_1A5	g10580	OG0003104	1	19	core	chr_11	1426224	1427932	NA	NA	NA	NA	45.8374456858797	NA	NA	NA	NA	422	Europe
ST99CH_1A5	g10581	OG0003105	1	19	core	chr_11	1428597	1429323	secreted	NA	NA	effector	135.632471536014	NA	NA	NA	NA	186	Europe
ST99CH_1A5	g10582	OG0003106	1	19	core	chr_11	1430012	1431262	NA	NA	NA	NA	67.6409815683692	NA	NA	NA	NA	416	Europe
ST99CH_1A5	g10583	OG0003107	1	19	core	chr_11	1431538	1433575	NA	NA	NA	NA	238.803557197058	GO:0006886	NA	NA	NA	659	Europe
ST99CH_1A5	g10583	OG0003107	1	19	core	chr_11	1431538	1433575	NA	NA	NA	NA	238.803557197058	GO:0006886	NA	NA	NA	659	Europe
ST99CH_1A5	g10583	OG0003107	1	19	core	chr_11	1431538	1433575	NA	NA	NA	NA	238.803557197058	GO:0016192	NA	NA	NA	659	Europe
ST99CH_1A5	g10583	OG0003107	1	19	core	chr_11	1431538	1433575	NA	NA	NA	NA	238.803557197058	GO:0030131	NA	NA	NA	659	Europe
ST99CH_1A5	g10583	OG0003107	1	19	core	chr_11	1431538	1433575	NA	NA	NA	NA	238.803557197058	GO:0005622	NA	NA	NA	659	Europe
ST99CH_1A5	g10583	OG0003107	1	19	core	chr_11	1431538	1433575	NA	NA	NA	NA	238.803557197058	GO:0006886	NA	NA	NA	659	Europe
ST99CH_1A5	g10584	OG0003108	1	19	core	chr_11	1438491	1439320	secreted	NA	NA	NA	0	NA	NA	NA	NA	254	Europe
ST99CH_1A5	g10585	OG0003109	1	19	core	chr_11	1439907	1441586	NA	NA	NA	NA	51.0389062607689	NA	NA	NA	NA	542	Europe
ST99CH_1A5	g10586	OG0003110	1	19	core	chr_11	1442349	1442798	secreted	NA	NA	effector	1.08148352306415	NA	NA	NA	NA	128	Europe
ST99CH_1A5	g10587	OG0011642	1	11	accessory	chr_11	1443184	1443736	secreted	NA	NA	effector	7.65059533565843	NA	NA	NA	NA	164	Europe
ST99CH_1A5	g10588	OG0003111	1	19	core	chr_11	1444344	1445664	NA	NA	NA	NA	60.0223806069944	NA	NA	NA	NA	422	Europe
ST99CH_1A5	g10589	OG0003112	1	19	core	chr_11	1445918	1447810	NA	NA	NA	NA	16.921102408376	NA	NA	NA	NA	630	Europe
ST99CH_1A5	g1059	OG0001402	1	19	core	chr_1	3017717	3018626	NA	NA	NA	NA	240.371122656803	GO:0015078	NA	NA	NA	244	Europe
ST99CH_1A5	g1059	OG0001402	1	19	core	chr_1	3017717	3018626	NA	NA	NA	NA	240.371122656803	GO:0015986	NA	NA	NA	244	Europe
ST99CH_1A5	g1059	OG0001402	1	19	core	chr_1	3017717	3018626	NA	NA	NA	NA	240.371122656803	GO:0000276	NA	NA	NA	244	Europe
ST99CH_1A5	g1059	OG0001402	1	19	core	chr_1	3017717	3018626	NA	NA	NA	NA	240.371122656803	GO:0015078	NA	NA	NA	244	Europe
ST99CH_1A5	g1059	OG0001402	1	19	core	chr_1	3017717	3018626	NA	NA	NA	NA	240.371122656803	GO:0015986	NA	NA	NA	244	Europe
ST99CH_1A5	g10590	OG0003113	1	19	core	chr_11	1448898	1452188	NA	NA	NA	NA	153.720382349421	GO:0000155	NA	NA	NA	1096	Europe
ST99CH_1A5	g10590	OG0003113	1	19	core	chr_11	1448898	1452188	NA	NA	NA	NA	153.720382349421	GO:0007165	NA	NA	NA	1096	Europe
ST99CH_1A5	g10590	OG0003113	1	19	core	chr_11	1448898	1452188	NA	NA	NA	NA	153.720382349421	GO:0000160	NA	NA	NA	1096	Europe
ST99CH_1A5	g10590	OG0003113	1	19	core	chr_11	1448898	1452188	NA	NA	NA	NA	153.720382349421	GO:0016310	NA	NA	NA	1096	Europe
ST99CH_1A5	g10590	OG0003113	1	19	core	chr_11	1448898	1452188	NA	NA	NA	NA	153.720382349421	GO:0016772	NA	NA	NA	1096	Europe
ST99CH_1A5	g10591	OG0003114	1	19	core	chr_11	1453754	1454248	NA	NA	NA	NA	0	NA	NA	NA	NA	164	Europe
ST99CH_1A5	g10592	OG0003115	1	19	core	chr_11	1455580	1460736	NA	NA	NA	NA	4.25859081626759	NA	NA	NA	NA	1718	Europe
ST99CH_1A5	g10593	OG0003116	1	19	core	chr_11	1461421	1462579	NA	NA	NA	NA	103.220604481248	NA	NA	NA	NA	347	Europe
ST99CH_1A5	g10594	OG0003117	1	19	core	chr_11	1463125	1464081	NA	NA	NA	NA	114.301746625708	GO:0016763	NA	NA	NA	318	Europe
ST99CH_1A5	g10594	OG0003117	1	19	core	chr_11	1463125	1464081	NA	NA	NA	NA	114.301746625708	GO:0003824	NA	NA	NA	318	Europe
ST99CH_1A5	g10594	OG0003117	1	19	core	chr_11	1463125	1464081	NA	NA	NA	NA	114.301746625708	GO:0004514	NA	NA	NA	318	Europe
ST99CH_1A5	g10594	OG0003117	1	19	core	chr_11	1463125	1464081	NA	NA	NA	NA	114.301746625708	GO:0009435	NA	NA	NA	318	Europe
ST99CH_1A5	g10594	OG0003117	1	19	core	chr_11	1463125	1464081	NA	NA	NA	NA	114.301746625708	GO:0004514	NA	NA	NA	318	Europe
ST99CH_1A5	g10594	OG0003117	1	19	core	chr_11	1463125	1464081	NA	NA	NA	NA	114.301746625708	GO:0019363	NA	NA	NA	318	Europe
ST99CH_1A5	g10595	OG0003118	1	19	core	chr_11	1464966	1469702	NA	NA	NA	NA	17.753552761941	GO:0005815	NA	NA	NA	1578	Europe
ST99CH_1A5	g10596	OG0003119	1	19	core	chr_11	1469916	1471295	NA	NA	NA	NA	26.9236364235591	NA	NA	NA	NA	459	Europe
ST99CH_1A5	g10597	OG0003120	1	19	core	chr_11	1471715	1473394	NA	NA	NA	NA	78.4482806639907	GO:0005524	NA	NA	NA	541	Europe
ST99CH_1A5	g10597	OG0003120	1	19	core	chr_11	1471715	1473394	NA	NA	NA	NA	78.4482806639907	GO:0006457	NA	NA	NA	541	Europe
ST99CH_1A5	g10597	OG0003120	1	19	core	chr_11	1471715	1473394	NA	NA	NA	NA	78.4482806639907	GO:0051082	NA	NA	NA	541	Europe
ST99CH_1A5	g10597	OG0003120	1	19	core	chr_11	1471715	1473394	NA	NA	NA	NA	78.4482806639907	GO:0005524	NA	NA	NA	541	Europe
ST99CH_1A5	g10598	OG0009608	1	18	accessory	chr_11	1473960	1474863	NA	NA	NA	NA	2.71167560183957	NA	NA	NA	NA	281	Europe
ST99CH_1A5	g10599	OG0000065	1	19	core	chr_11	1475139	1477512	NA	NA	NA	NA	2.43728952459222	NA	NA	NA	NA	606	Europe
ST99CH_1A5	g106	OG0000599	1	19	core	chr_1	456289	457667	NA	NA	NA	NA	428.681636707642	GO:0003755	NA	NA	NA	276	Europe
ST99CH_1A5	g106	OG0000599	1	19	core	chr_1	456289	457667	NA	NA	NA	NA	428.681636707642	GO:0006457	NA	NA	NA	276	Europe
ST99CH_1A5	g106	OG0000599	1	19	core	chr_1	456289	457667	NA	NA	NA	NA	428.681636707642	GO:0000413	NA	NA	NA	276	Europe
ST99CH_1A5	g106	OG0000599	1	19	core	chr_1	456289	457667	NA	NA	NA	NA	428.681636707642	GO:0003755	NA	NA	NA	276	Europe
ST99CH_1A5	g106	OG0000599	1	19	core	chr_1	456289	457667	NA	NA	NA	NA	428.681636707642	GO:0006457	NA	NA	NA	276	Europe
ST99CH_1A5	g1060	OG0001403	1	19	core	chr_1	3018978	3020155	NA	NA	NA	NA	192.51996394607	GO:0016491	NA	NA	NA	374	Europe
ST99CH_1A5	g1060	OG0001403	1	19	core	chr_1	3018978	3020155	NA	NA	NA	NA	192.51996394607	GO:0055114	NA	NA	NA	374	Europe
ST99CH_1A5	g1060	OG0001403	1	19	core	chr_1	3018978	3020155	NA	NA	NA	NA	192.51996394607	GO:0005506	NA	NA	NA	374	Europe
ST99CH_1A5	g1060	OG0001403	1	19	core	chr_1	3018978	3020155	NA	NA	NA	NA	192.51996394607	GO:0016491	NA	NA	NA	374	Europe
ST99CH_1A5	g1060	OG0001403	1	19	core	chr_1	3018978	3020155	NA	NA	NA	NA	192.51996394607	GO:0055114	NA	NA	NA	374	Europe
ST99CH_1A5	g10600	OG0010274	1	17	accessory	chr_11	1477763	1478644	NA	NA	NA	NA	1.9220766388419	NA	NA	NA	NA	293	Europe
ST99CH_1A5	g10601	OG0003121	1	19	core	chr_11	1479469	1480269	NA	NA	NA	NA	1.15269041273427	NA	NA	NA	NA	266	Europe
ST99CH_1A5	g10602	OG0011024	1	14	accessory	chr_11	1480980	1481906	NA	NA	NA	NA	1.09898200588327	NA	NA	NA	NA	308	Europe
ST99CH_1A5	g10603	OG0003122	1	19	core	chr_11	1482094	1484271	NA	NA	NA	NA	8.64330988744991	GO:0008271	NA	NA	NA	687	Europe
ST99CH_1A5	g10603	OG0003122	1	19	core	chr_11	1482094	1484271	NA	NA	NA	NA	8.64330988744991	GO:0008272	NA	NA	NA	687	Europe
ST99CH_1A5	g10603	OG0003122	1	19	core	chr_11	1482094	1484271	NA	NA	NA	NA	8.64330988744991	GO:0016020	NA	NA	NA	687	Europe
ST99CH_1A5	g10603	OG0003122	1	19	core	chr_11	1482094	1484271	NA	NA	NA	NA	8.64330988744991	GO:0055085	NA	NA	NA	687	Europe
ST99CH_1A5	g10603	OG0003122	1	19	core	chr_11	1482094	1484271	NA	NA	NA	NA	8.64330988744991	GO:0008272	NA	NA	NA	687	Europe
ST99CH_1A5	g10603	OG0003122	1	19	core	chr_11	1482094	1484271	NA	NA	NA	NA	8.64330988744991	GO:0015116	NA	NA	NA	687	Europe
ST99CH_1A5	g10603	OG0003122	1	19	core	chr_11	1482094	1484271	NA	NA	NA	NA	8.64330988744991	GO:0016021	NA	NA	NA	687	Europe
ST99CH_1A5	g10604	OG0003123	1	19	core	chr_11	1485926	1487482	secreted	NA	NA	NA	60.5064601407876	GO:0045735	NA	NA	NA	462	Europe
ST99CH_1A5	g10604	OG0003123	1	19	core	chr_11	1485926	1487482	secreted	NA	NA	NA	60.5064601407876	GO:0033609	NA	NA	NA	462	Europe
ST99CH_1A5	g10605	OG0003124	1	19	core	chr_11	1487764	1488837	NA	NA	NA	NA	2.8354415387505	NA	NA	NA	NA	357	Europe
ST99CH_1A5	g10606	OG0003125	1	19	core	chr_11	1489851	1491737	NA	NA	NA	NA	41.6998429536687	GO:0005515	NA	NA	NA	606	Europe
ST99CH_1A5	g10607	OG0003126	1	19	core	chr_11	1492219	1498285	NA	NA	NA	NA	6.69045183271797	GO:0005680	NA	NA	NA	1982	Europe
ST99CH_1A5	g10608	OG0003127	1	19	core	chr_11	1499001	1499552	NA	NA	NA	NA	22.4847934106752	NA	NA	NA	NA	163	Europe
ST99CH_1A5	g10609	OG0003128	1	19	core	chr_11	1499707	1503546	NA	NA	NA	NA	70.8009423148207	GO:0010181	NA	NA	NA	1279	Europe
ST99CH_1A5	g10609	OG0003128	1	19	core	chr_11	1499707	1503546	NA	NA	NA	NA	70.8009423148207	GO:0010181	NA	NA	NA	1279	Europe
ST99CH_1A5	g10609	OG0003128	1	19	core	chr_11	1499707	1503546	NA	NA	NA	NA	70.8009423148207	GO:0016491	NA	NA	NA	1279	Europe
ST99CH_1A5	g10609	OG0003128	1	19	core	chr_11	1499707	1503546	NA	NA	NA	NA	70.8009423148207	GO:0055114	NA	NA	NA	1279	Europe
ST99CH_1A5	g1061	OG0001404	1	19	core	chr_1	3020278	3021289	NA	NA	NA	NA	148.598017031281	NA	NA	NA	NA	316	Europe
ST99CH_1A5	g10610	OG0010275	1	16	accessory	chr_11	1504358	1505070	secreted	NA	NA	NA	162.326269354445	NA	NA	NA	NA	178	Europe
ST99CH_1A5	g10611	OG0011789	1	10	accessory	chr_11	1506586	1509238	NA	NA	NA	NA	63.3139617152859	GO:0005515	NA	NA	NA	733	Europe
ST99CH_1A5	g10611	OG0011789	1	10	accessory	chr_11	1506586	1509238	NA	NA	NA	NA	63.3139617152859	GO:0005634	NA	NA	NA	733	Europe
ST99CH_1A5	g10611	OG0011789	1	10	accessory	chr_11	1506586	1509238	NA	NA	NA	NA	63.3139617152859	GO:0006355	NA	NA	NA	733	Europe
ST99CH_1A5	g10612	OG0003129	1	19	core	chr_11	1509670	1512847	NA	NA	NA	NA	204.861213316967	NA	NA	NA	NA	951	Europe
ST99CH_1A5	g10613	OG0003130	1	19	core	chr_11	1513498	1513875	NA	NA	NA	NA	3.54141170133365	NA	NA	NA	NA	125	Europe
ST99CH_1A5	g10614	OG0003131	1	19	core	chr_11	1517491	1518044	secreted	NA	NA	NA	9.97925508815504	NA	NA	NA	NA	167	Europe
ST99CH_1A5	g10615	OG0003132	1	19	core	chr_11	1519090	1520397	NA	NA	NA	NA	31.8866961067325	GO:0000462	NA	NA	NA	435	Europe
ST99CH_1A5	g10615	OG0003132	1	19	core	chr_11	1519090	1520397	NA	NA	NA	NA	31.8866961067325	GO:0030515	NA	NA	NA	435	Europe
ST99CH_1A5	g10615	OG0003132	1	19	core	chr_11	1519090	1520397	NA	NA	NA	NA	31.8866961067325	GO:0005515	NA	NA	NA	435	Europe
ST99CH_1A5	g10615	OG0003132	1	19	core	chr_11	1519090	1520397	NA	NA	NA	NA	31.8866961067325	GO:0006396	NA	NA	NA	435	Europe
ST99CH_1A5	g10616	OG0003133	1	19	core	chr_11	1522409	1522918	NA	NA	NA	NA	0	NA	NA	NA	NA	169	Europe
ST99CH_1A5	g10617	OG0009609	1	18	accessory	chr_11	1524804	1525375	secreted	NA	NA	effector	6.81150351555798	NA	NA	NA	NA	170	Europe
ST99CH_1A5	g10618	OG0003134	1	19	core	chr_11	1526685	1527129	NA	NA	NA	NA	16.4702302072601	NA	NA	NA	NA	127	Europe
ST99CH_1A5	g10619	OG0003135	1	19	core	chr_11	1529763	1531017	NA	GH16	CAZyme	NA	124.987612149797	GO:0004553	NA	NA	NA	377	Europe
ST99CH_1A5	g10619	OG0003135	1	19	core	chr_11	1529763	1531017	NA	GH16	CAZyme	NA	124.987612149797	GO:0005975	NA	NA	NA	377	Europe
ST99CH_1A5	g1062	OG0001405	1	19	core	chr_1	3022302	3023489	NA	NA	NA	NA	279.957075590604	GO:0016757	NA	NA	NA	357	Europe
ST99CH_1A5	g10620	OG0003136	1	19	core	chr_11	1532212	1532967	NA	NA	NA	NA	7.86064072827137	NA	NA	NA	NA	251	Europe
ST99CH_1A5	g10621	OG0003137	1	19	core	chr_11	1533224	1533922	NA	NA	NA	NA	8.58260807799633	NA	NA	NA	NA	232	Europe
ST99CH_1A5	g10622	OG0009610	1	18	accessory	chr_11	1535395	1538957	secreted	NA	NA	NA	6.99319340906812	NA	NA	NA	NA	1091	Europe
ST99CH_1A5	g10623	OG0010816	1	15	accessory	chr_11	1546556	1546849	secreted	NA	NA	effector	0.477501666041153	NA	NA	NA	NA	97	Europe
ST99CH_1A5	g10624	OG0009611	1	18	accessory	chr_11	1547054	1549342	NA	NA	NA	NA	16.7004883367631	NA	NA	NA	NA	762	Europe
ST99CH_1A5	g10625	OG0009612	1	18	accessory	chr_11	1550078	1551041	NA	NA	NA	NA	22.5515600120969	NA	NA	NA	NA	302	Europe
ST99CH_1A5	g10626	OG0009613	1	18	accessory	chr_11	1554333	1556097	NA	NA	NA	NA	62.4697297243273	GO:0016021	NA	NA	NA	569	Europe
ST99CH_1A5	g10626	OG0009613	1	18	accessory	chr_11	1554333	1556097	NA	NA	NA	NA	62.4697297243273	GO:0055085	NA	NA	NA	569	Europe
ST99CH_1A5	g10627	OG0009614	1	18	accessory	chr_11	1560757	1562985	NA	NA	NA	NA	29.3337834074421	GO:0015109	NA	NA	NA	660	Europe
ST99CH_1A5	g10627	OG0009614	1	18	accessory	chr_11	1560757	1562985	NA	NA	NA	NA	29.3337834074421	GO:0015703	NA	NA	NA	660	Europe
ST99CH_1A5	g10628	OG0009615	1	18	accessory	chr_11	1564013	1565392	NA	NA	NA	NA	198.09006768688	GO:0003743	NA	NA	NA	441	Europe
ST99CH_1A5	g10628	OG0009615	1	18	accessory	chr_11	1564013	1565392	NA	NA	NA	NA	198.09006768688	GO:0005737	NA	NA	NA	441	Europe
ST99CH_1A5	g10628	OG0009615	1	18	accessory	chr_11	1564013	1565392	NA	NA	NA	NA	198.09006768688	GO:0005852	NA	NA	NA	441	Europe
ST99CH_1A5	g10628	OG0009615	1	18	accessory	chr_11	1564013	1565392	NA	NA	NA	NA	198.09006768688	GO:0005515	NA	NA	NA	441	Europe
ST99CH_1A5	g10629	OG0010277	1	17	accessory	chr_11	1565619	1566266	NA	NA	NA	NA	98.8701146087946	GO:0003735	NA	NA	NA	197	Europe
ST99CH_1A5	g10629	OG0010277	1	17	accessory	chr_11	1565619	1566266	NA	NA	NA	NA	98.8701146087946	GO:0005622	NA	NA	NA	197	Europe
ST99CH_1A5	g10629	OG0010277	1	17	accessory	chr_11	1565619	1566266	NA	NA	NA	NA	98.8701146087946	GO:0005840	NA	NA	NA	197	Europe
ST99CH_1A5	g10629	OG0010277	1	17	accessory	chr_11	1565619	1566266	NA	NA	NA	NA	98.8701146087946	GO:0006412	NA	NA	NA	197	Europe
ST99CH_1A5	g1063	OG0001406	1	19	core	chr_1	3024737	3026090	secreted	GH16	CAZyme	NA	89.8998935390066	GO:0005618	NA	NA	NA	415	Europe
ST99CH_1A5	g1063	OG0001406	1	19	core	chr_1	3024737	3026090	secreted	GH16	CAZyme	NA	89.8998935390066	GO:0016798	NA	NA	NA	415	Europe
ST99CH_1A5	g1063	OG0001406	1	19	core	chr_1	3024737	3026090	secreted	GH16	CAZyme	NA	89.8998935390066	GO:0071555	NA	NA	NA	415	Europe
ST99CH_1A5	g1063	OG0001406	1	19	core	chr_1	3024737	3026090	secreted	GH16	CAZyme	NA	89.8998935390066	GO:0004553	NA	NA	NA	415	Europe
ST99CH_1A5	g1063	OG0001406	1	19	core	chr_1	3024737	3026090	secreted	GH16	CAZyme	NA	89.8998935390066	GO:0005975	NA	NA	NA	415	Europe
ST99CH_1A5	g10630	OG0009616	1	18	accessory	chr_11	1568690	1571256	NA	NA	NA	NA	16.243199407612	NA	NA	NA	NA	838	Europe
ST99CH_1A5	g10631	OG0009617	1	18	accessory	chr_11	1571891	1574911	NA	NA	NA	NA	26.9268597638894	NA	NA	NA	NA	1006	Europe
ST99CH_1A5	g10632	OG0009618	1	18	accessory	chr_11	1575981	1576555	NA	NA	NA	NA	346.74725498332	GO:0008270	NA	NA	NA	171	Europe
ST99CH_1A5	g10632	OG0009618	1	18	accessory	chr_11	1575981	1576555	NA	NA	NA	NA	346.74725498332	GO:0005515	NA	NA	NA	171	Europe
ST99CH_1A5	g10633	OG0010278	1	17	accessory	chr_11	1582222	1582599	NA	NA	NA	NA	20.3710944831495	NA	NA	NA	NA	80	Europe
ST99CH_1A5	g10634	OG0009619	1	18	accessory	chr_11	1583590	1585287	NA	NA	NA	NA	48.7694470220485	GO:0005515	NA	NA	NA	545	Europe
ST99CH_1A5	g10635	OG0009620	1	18	accessory	chr_11	1585691	1587005	NA	NA	NA	NA	77.5946590102758	NA	NA	NA	NA	420	Europe
ST99CH_1A5	g10636	OG0009621	1	18	accessory	chr_11	1587633	1589923	secreted	NA	NA	NA	13.4105357217158	GO:0005515	NA	NA	NA	633	Europe
ST99CH_1A5	g10637	OG0000257	1	18	accessory	chr_11	1590849	1592491	NA	NA	NA	NA	22.0338576107759	GO:0001104	NA	NA	NA	493	Europe
ST99CH_1A5	g10637	OG0000257	1	18	accessory	chr_11	1590849	1592491	NA	NA	NA	NA	22.0338576107759	GO:0006357	NA	NA	NA	493	Europe
ST99CH_1A5	g10637	OG0000257	1	18	accessory	chr_11	1590849	1592491	NA	NA	NA	NA	22.0338576107759	GO:0016592	NA	NA	NA	493	Europe
ST99CH_1A5	g10638	OG0010279	1	17	accessory	chr_11	1594361	1594960	secreted	NA	NA	NA	30.7169526986551	NA	NA	NA	NA	129	Europe
ST99CH_1A5	g10639	OG0009622	1	18	accessory	chr_11	1595656	1596672	NA	NA	NA	NA	36.2260702822523	GO:0008270	NA	NA	NA	338	Europe
ST99CH_1A5	g10639	OG0009622	1	18	accessory	chr_11	1595656	1596672	NA	NA	NA	NA	36.2260702822523	GO:0016491	NA	NA	NA	338	Europe
ST99CH_1A5	g10639	OG0009622	1	18	accessory	chr_11	1595656	1596672	NA	NA	NA	NA	36.2260702822523	GO:0055114	NA	NA	NA	338	Europe
ST99CH_1A5	g10639	OG0009622	1	18	accessory	chr_11	1595656	1596672	NA	NA	NA	NA	36.2260702822523	GO:0016491	NA	NA	NA	338	Europe
ST99CH_1A5	g1064	OG0001407	1	19	core	chr_1	3026873	3029576	NA	NA	NA	NA	0	NA	NA	NA	NA	881	Europe
ST99CH_1A5	g10640	OG0009623	1	18	accessory	chr_11	1596900	1599933	NA	NA	NA	NA	0.16811862315555	GO:0016787	NA	NA	NA	992	Europe
ST99CH_1A5	g10641	OG0009624	1	18	accessory	chr_11	1600538	1602315	NA	NA	NA	NA	28.6368806281817	GO:0005215	NA	NA	NA	537	Europe
ST99CH_1A5	g10641	OG0009624	1	18	accessory	chr_11	1600538	1602315	NA	NA	NA	NA	28.6368806281817	GO:0006810	NA	NA	NA	537	Europe
ST99CH_1A5	g10641	OG0009624	1	18	accessory	chr_11	1600538	1602315	NA	NA	NA	NA	28.6368806281817	GO:0016020	NA	NA	NA	537	Europe
ST99CH_1A5	g10641	OG0009624	1	18	accessory	chr_11	1600538	1602315	NA	NA	NA	NA	28.6368806281817	GO:0005215	NA	NA	NA	537	Europe
ST99CH_1A5	g10641	OG0009624	1	18	accessory	chr_11	1600538	1602315	NA	NA	NA	NA	28.6368806281817	GO:0016020	NA	NA	NA	537	Europe
ST99CH_1A5	g10641	OG0009624	1	18	accessory	chr_11	1600538	1602315	NA	NA	NA	NA	28.6368806281817	GO:0055085	NA	NA	NA	537	Europe
ST99CH_1A5	g10642	OG0010968	1	15	accessory	chr_11	1607836	1608780	NA	NA	NA	NA	14.4001840833692	NA	NA	NA	NA	314	Europe
ST99CH_1A5	g10643	OG0011326	1	13	accessory	chr_11	1612292	1612762	secreted	NA	NA	NA	13.7521378773853	NA	NA	NA	NA	156	Europe
ST99CH_1A5	g10644	OG0000076	3	16	accessory	chr_11	1668508	1668963	NA	NA	NA	NA	0	NA	NA	NA	NA	151	Europe
ST99CH_1A5	g10645	OG0013461	1	2	accessory	chr_11	1673818	1674756	NA	NA	NA	NA	0	NA	NA	NA	NA	293	Europe
ST99CH_1A5	g10646	OG0013460	1	2	accessory	chr_11	1676707	1677216	NA	NA	NA	NA	0	NA	NA	NA	NA	169	Europe
ST99CH_1A5	g10647	OG0000008	18	13	accessory	chr_11	1715441	1716051	NA	NA	NA	NA	0	NA	NA	NA	NA	183	Europe
ST99CH_1A5	g10648	OG0000008	18	13	accessory	chr_12	8830	9215	NA	NA	NA	NA	0	NA	NA	NA	NA	108	Europe
ST99CH_1A5	g10649	OG0003139	1	19	core	chr_12	19866	20345	NA	NA	NA	NA	30.310657922284	NA	NA	NA	NA	139	Europe
ST99CH_1A5	g1065	OG0001408	1	19	core	chr_1	3030550	3031280	NA	NA	NA	NA	158.579952431357	NA	NA	NA	NA	222	Europe
ST99CH_1A5	g10650	OG0003140	1	19	core	chr_12	22114	23123	NA	NA	NA	NA	270.037957605909	GO:0005215	NA	NA	NA	299	Europe
ST99CH_1A5	g10650	OG0003140	1	19	core	chr_12	22114	23123	NA	NA	NA	NA	270.037957605909	GO:0006810	NA	NA	NA	299	Europe
ST99CH_1A5	g10650	OG0003140	1	19	core	chr_12	22114	23123	NA	NA	NA	NA	270.037957605909	GO:0016020	NA	NA	NA	299	Europe
ST99CH_1A5	g10651	OG0009625	1	18	accessory	chr_12	24411	25103	NA	NA	NA	NA	4.1535363205694	NA	NA	NA	NA	230	Europe
ST99CH_1A5	g10652	OG0003141	1	19	core	chr_12	26792	27757	NA	NA	NA	NA	1.28188485778703	GO:0006950	NA	NA	NA	321	Europe
ST99CH_1A5	g10652	OG0003141	1	19	core	chr_12	26792	27757	NA	NA	NA	NA	1.28188485778703	GO:0016021	NA	NA	NA	321	Europe
ST99CH_1A5	g10653	OG0003142	1	19	core	chr_12	28447	33222	NA	NA	NA	NA	28.1367403084633	GO:0004672	NA	NA	NA	1591	Europe
ST99CH_1A5	g10653	OG0003142	1	19	core	chr_12	28447	33222	NA	NA	NA	NA	28.1367403084633	GO:0005524	NA	NA	NA	1591	Europe
ST99CH_1A5	g10653	OG0003142	1	19	core	chr_12	28447	33222	NA	NA	NA	NA	28.1367403084633	GO:0006468	NA	NA	NA	1591	Europe
ST99CH_1A5	g10653	OG0003142	1	19	core	chr_12	28447	33222	NA	NA	NA	NA	28.1367403084633	GO:0005524	NA	NA	NA	1591	Europe
ST99CH_1A5	g10653	OG0003142	1	19	core	chr_12	28447	33222	NA	NA	NA	NA	28.1367403084633	GO:0004672	NA	NA	NA	1591	Europe
ST99CH_1A5	g10653	OG0003142	1	19	core	chr_12	28447	33222	NA	NA	NA	NA	28.1367403084633	GO:0006468	NA	NA	NA	1591	Europe
ST99CH_1A5	g10653	OG0003142	1	19	core	chr_12	28447	33222	NA	NA	NA	NA	28.1367403084633	GO:0005488	NA	NA	NA	1591	Europe
ST99CH_1A5	g10654	OG0003143	1	19	core	chr_12	34577	35752	NA	NA	NA	NA	77.6733723783325	GO:0008299	NA	NA	NA	391	Europe
ST99CH_1A5	g10654	OG0003143	1	19	core	chr_12	34577	35752	NA	NA	NA	NA	77.6733723783325	GO:0016831	NA	NA	NA	391	Europe
ST99CH_1A5	g10654	OG0003143	1	19	core	chr_12	34577	35752	NA	NA	NA	NA	77.6733723783325	GO:0005524	NA	NA	NA	391	Europe
ST99CH_1A5	g10654	OG0003143	1	19	core	chr_12	34577	35752	NA	NA	NA	NA	77.6733723783325	GO:0004163	NA	NA	NA	391	Europe
ST99CH_1A5	g10654	OG0003143	1	19	core	chr_12	34577	35752	NA	NA	NA	NA	77.6733723783325	GO:0005829	NA	NA	NA	391	Europe
ST99CH_1A5	g10654	OG0003143	1	19	core	chr_12	34577	35752	NA	NA	NA	NA	77.6733723783325	GO:0019287	NA	NA	NA	391	Europe
ST99CH_1A5	g10655	OG0003144	1	19	core	chr_12	35987	36778	NA	NA	NA	NA	42.392084695705	GO:0004408	NA	NA	NA	263	Europe
ST99CH_1A5	g10655	OG0003144	1	19	core	chr_12	35987	36778	NA	NA	NA	NA	42.392084695705	GO:0005739	NA	NA	NA	263	Europe
ST99CH_1A5	g10656	OG0011875	1	9	accessory	chr_12	37960	38906	secreted	NA	NA	NA	3.03312861940247	NA	NA	NA	NA	294	Europe
ST99CH_1A5	g10657	OG0003145	1	19	core	chr_12	39732	41044	NA	NA	NA	NA	5.40585272086002	GO:0004190	NA	NA	NA	410	Europe
ST99CH_1A5	g10657	OG0003145	1	19	core	chr_12	39732	41044	NA	NA	NA	NA	5.40585272086002	GO:0006508	NA	NA	NA	410	Europe
ST99CH_1A5	g10658	OG0003146	1	19	core	chr_12	42941	44131	secreted	NA	NA	NA	55.3937685371711	NA	NA	NA	NA	396	Europe
ST99CH_1A5	g10659	OG0003147	1	19	core	chr_12	48166	50196	NA	NA	NA	NA	31.3346330235995	GO:0003855	NA	NA	NA	658	Europe
ST99CH_1A5	g10659	OG0003147	1	19	core	chr_12	48166	50196	NA	NA	NA	NA	31.3346330235995	GO:0003824	NA	NA	NA	658	Europe
ST99CH_1A5	g1066	OG0001409	1	19	core	chr_1	3031763	3032743	NA	NA	NA	NA	92.6061702893377	GO:0003700	NA	NA	NA	309	Europe
ST99CH_1A5	g1066	OG0001409	1	19	core	chr_1	3031763	3032743	NA	NA	NA	NA	92.6061702893377	GO:0006355	NA	NA	NA	309	Europe
ST99CH_1A5	g10660	OG0003148	1	19	core	chr_12	51967	54530	NA	NA	NA	NA	23.9157971131214	GO:0000981	NA	NA	NA	803	Europe
ST99CH_1A5	g10660	OG0003148	1	19	core	chr_12	51967	54530	NA	NA	NA	NA	23.9157971131214	GO:0005634	NA	NA	NA	803	Europe
ST99CH_1A5	g10660	OG0003148	1	19	core	chr_12	51967	54530	NA	NA	NA	NA	23.9157971131214	GO:0006355	NA	NA	NA	803	Europe
ST99CH_1A5	g10660	OG0003148	1	19	core	chr_12	51967	54530	NA	NA	NA	NA	23.9157971131214	GO:0008270	NA	NA	NA	803	Europe
ST99CH_1A5	g10660	OG0003148	1	19	core	chr_12	51967	54530	NA	NA	NA	NA	23.9157971131214	GO:0003677	NA	NA	NA	803	Europe
ST99CH_1A5	g10660	OG0003148	1	19	core	chr_12	51967	54530	NA	NA	NA	NA	23.9157971131214	GO:0005634	NA	NA	NA	803	Europe
ST99CH_1A5	g10660	OG0003148	1	19	core	chr_12	51967	54530	NA	NA	NA	NA	23.9157971131214	GO:0006351	NA	NA	NA	803	Europe
ST99CH_1A5	g10660	OG0003148	1	19	core	chr_12	51967	54530	NA	NA	NA	NA	23.9157971131214	GO:0008270	NA	NA	NA	803	Europe
ST99CH_1A5	g10661	OG0003149	1	19	core	chr_12	54846	55816	NA	NA	NA	NA	100.479966753113	GO:0005737	NA	NA	NA	289	Europe
ST99CH_1A5	g10661	OG0003149	1	19	core	chr_12	54846	55816	NA	NA	NA	NA	100.479966753113	GO:0006629	NA	NA	NA	289	Europe
ST99CH_1A5	g10661	OG0003149	1	19	core	chr_12	54846	55816	NA	NA	NA	NA	100.479966753113	GO:0016021	NA	NA	NA	289	Europe
ST99CH_1A5	g10661	OG0003149	1	19	core	chr_12	54846	55816	NA	NA	NA	NA	100.479966753113	GO:0016627	NA	NA	NA	289	Europe
ST99CH_1A5	g10661	OG0003149	1	19	core	chr_12	54846	55816	NA	NA	NA	NA	100.479966753113	GO:0003865	NA	NA	NA	289	Europe
ST99CH_1A5	g10661	OG0003149	1	19	core	chr_12	54846	55816	NA	NA	NA	NA	100.479966753113	GO:0008202	NA	NA	NA	289	Europe
ST99CH_1A5	g10661	OG0003149	1	19	core	chr_12	54846	55816	NA	NA	NA	NA	100.479966753113	GO:0016020	NA	NA	NA	289	Europe
ST99CH_1A5	g10661	OG0003149	1	19	core	chr_12	54846	55816	NA	NA	NA	NA	100.479966753113	GO:0055114	NA	NA	NA	289	Europe
ST99CH_1A5	g10662	OG0003150	1	19	core	chr_12	56150	57679	NA	NA	NA	NA	35.6028678977572	NA	NA	NA	NA	457	Europe
ST99CH_1A5	g10663	OG0003151	1	19	core	chr_12	129521	130154	secreted	NA	NA	NA	14.4231110743302	NA	NA	NA	NA	190	Europe
ST99CH_1A5	g10664	OG0003152	1	19	core	chr_12	130233	131746	NA	NA	NA	NA	142.289274538103	GO:0016491	NA	NA	NA	403	Europe
ST99CH_1A5	g10664	OG0003152	1	19	core	chr_12	130233	131746	NA	NA	NA	NA	142.289274538103	GO:0055114	NA	NA	NA	403	Europe
ST99CH_1A5	g10665	OG0003153	1	19	core	chr_12	132457	135331	NA	NA	NA	NA	165.346276180493	GO:0016021	NA	NA	NA	919	Europe
ST99CH_1A5	g10665	OG0003153	1	19	core	chr_12	132457	135331	NA	NA	NA	NA	165.346276180493	GO:0055085	NA	NA	NA	919	Europe
ST99CH_1A5	g10666	OG0003154	1	19	core	chr_12	136639	139461	NA	NA	NA	NA	321.412329652547	GO:0005515	NA	NA	NA	829	Europe
ST99CH_1A5	g10666	OG0003154	1	19	core	chr_12	136639	139461	NA	NA	NA	NA	321.412329652547	GO:0004842	NA	NA	NA	829	Europe
ST99CH_1A5	g10667	OG0011196	1	13	accessory	chr_12	140559	141023	NA	NA	NA	NA	9.80535602079056	NA	NA	NA	NA	154	Europe
ST99CH_1A5	g10668	OG0009626	1	18	accessory	chr_12	143257	143574	secreted	NA	NA	NA	3.02648715286701	NA	NA	NA	NA	105	Europe
ST99CH_1A5	g10669	OG0009627	1	18	accessory	chr_12	145281	146071	NA	NA	NA	NA	22.002435921535	GO:0003676	NA	NA	NA	225	Europe
ST99CH_1A5	g10669	OG0009627	1	18	accessory	chr_12	145281	146071	NA	NA	NA	NA	22.002435921535	GO:0000166	NA	NA	NA	225	Europe
ST99CH_1A5	g1067	OG0013248	1	3	accessory	chr_1	3032778	3033688	NA	NA	NA	NA	4.46442065913231	NA	NA	NA	NA	110	Europe
ST99CH_1A5	g10670	OG0003155	1	19	core	chr_12	147708	152498	NA	NA	NA	NA	42.8287453531155	GO:0005515	NA	NA	NA	1467	Europe
ST99CH_1A5	g10670	OG0003155	1	19	core	chr_12	147708	152498	NA	NA	NA	NA	42.8287453531155	GO:0008270	NA	NA	NA	1467	Europe
ST99CH_1A5	g10670	OG0003155	1	19	core	chr_12	147708	152498	NA	NA	NA	NA	42.8287453531155	GO:0000981	NA	NA	NA	1467	Europe
ST99CH_1A5	g10670	OG0003155	1	19	core	chr_12	147708	152498	NA	NA	NA	NA	42.8287453531155	GO:0005634	NA	NA	NA	1467	Europe
ST99CH_1A5	g10670	OG0003155	1	19	core	chr_12	147708	152498	NA	NA	NA	NA	42.8287453531155	GO:0006355	NA	NA	NA	1467	Europe
ST99CH_1A5	g10670	OG0003155	1	19	core	chr_12	147708	152498	NA	NA	NA	NA	42.8287453531155	GO:0008270	NA	NA	NA	1467	Europe
ST99CH_1A5	g10670	OG0003155	1	19	core	chr_12	147708	152498	NA	NA	NA	NA	42.8287453531155	GO:0005515	NA	NA	NA	1467	Europe
ST99CH_1A5	g10670	OG0003155	1	19	core	chr_12	147708	152498	NA	NA	NA	NA	42.8287453531155	GO:0003700	NA	NA	NA	1467	Europe
ST99CH_1A5	g10670	OG0003155	1	19	core	chr_12	147708	152498	NA	NA	NA	NA	42.8287453531155	GO:0006355	NA	NA	NA	1467	Europe
ST99CH_1A5	g10670	OG0003155	1	19	core	chr_12	147708	152498	NA	NA	NA	NA	42.8287453531155	GO:0043565	NA	NA	NA	1467	Europe
ST99CH_1A5	g10671	OG0003156	1	19	core	chr_12	152976	155507	NA	NA	NA	NA	45.0321378730239	GO:0005488	NA	NA	NA	787	Europe
ST99CH_1A5	g10671	OG0003156	1	19	core	chr_12	152976	155507	NA	NA	NA	NA	45.0321378730239	GO:0004672	NA	NA	NA	787	Europe
ST99CH_1A5	g10671	OG0003156	1	19	core	chr_12	152976	155507	NA	NA	NA	NA	45.0321378730239	GO:0005524	NA	NA	NA	787	Europe
ST99CH_1A5	g10671	OG0003156	1	19	core	chr_12	152976	155507	NA	NA	NA	NA	45.0321378730239	GO:0006468	NA	NA	NA	787	Europe
ST99CH_1A5	g10672	OG0003157	1	19	core	chr_12	155777	156925	NA	NA	NA	NA	105.724918991921	GO:0005737	NA	NA	NA	358	Europe
ST99CH_1A5	g10672	OG0003157	1	19	core	chr_12	155777	156925	NA	NA	NA	NA	105.724918991921	GO:0016226	NA	NA	NA	358	Europe
ST99CH_1A5	g10672	OG0003157	1	19	core	chr_12	155777	156925	NA	NA	NA	NA	105.724918991921	GO:0051536	NA	NA	NA	358	Europe
ST99CH_1A5	g10673	OG0003158	1	19	core	chr_12	157607	158378	NA	NA	NA	NA	91.0196906234561	NA	NA	NA	NA	237	Europe
ST99CH_1A5	g10674	OG0009628	1	18	accessory	chr_12	160286	160705	NA	NA	NA	NA	1.76874224443455	NA	NA	NA	NA	139	Europe
ST99CH_1A5	g10675	OG0003159	1	19	core	chr_12	161050	163128	NA	NA	NA	NA	113.760443017925	NA	NA	NA	NA	656	Europe
ST99CH_1A5	g10676	OG0003160	1	19	core	chr_12	165242	167031	NA	GH35	CAZyme	NA	7.35749781719834	GO:0005975	NA	NA	NA	577	Europe
ST99CH_1A5	g10676	OG0003160	1	19	core	chr_12	165242	167031	NA	GH35	CAZyme	NA	7.35749781719834	GO:0004553	NA	NA	NA	577	Europe
ST99CH_1A5	g10676	OG0003160	1	19	core	chr_12	165242	167031	NA	GH35	CAZyme	NA	7.35749781719834	GO:0005975	NA	NA	NA	577	Europe
ST99CH_1A5	g10676	OG0003160	1	19	core	chr_12	165242	167031	NA	GH35	CAZyme	NA	7.35749781719834	GO:0004565	NA	NA	NA	577	Europe
ST99CH_1A5	g10676	OG0003160	1	19	core	chr_12	165242	167031	NA	GH35	CAZyme	NA	7.35749781719834	GO:0005975	NA	NA	NA	577	Europe
ST99CH_1A5	g10676	OG0003160	1	19	core	chr_12	165242	167031	NA	GH35	CAZyme	NA	7.35749781719834	GO:0009341	NA	NA	NA	577	Europe
ST99CH_1A5	g10677	OG0003161	1	19	core	chr_12	167801	169556	NA	NA	NA	NA	30.7832102138174	GO:0016021	cluster-28	transport	nrps	530	Europe
ST99CH_1A5	g10677	OG0003161	1	19	core	chr_12	167801	169556	NA	NA	NA	NA	30.7832102138174	GO:0022857	cluster-28	transport	nrps	530	Europe
ST99CH_1A5	g10677	OG0003161	1	19	core	chr_12	167801	169556	NA	NA	NA	NA	30.7832102138174	GO:0055085	cluster-28	transport	nrps	530	Europe
ST99CH_1A5	g10677	OG0003161	1	19	core	chr_12	167801	169556	NA	NA	NA	NA	30.7832102138174	GO:0016020	cluster-28	transport	nrps	530	Europe
ST99CH_1A5	g10677	OG0003161	1	19	core	chr_12	167801	169556	NA	NA	NA	NA	30.7832102138174	GO:0022891	cluster-28	transport	nrps	530	Europe
ST99CH_1A5	g10677	OG0003161	1	19	core	chr_12	167801	169556	NA	NA	NA	NA	30.7832102138174	GO:0055085	cluster-28	transport	nrps	530	Europe
ST99CH_1A5	g10677	OG0003161	1	19	core	chr_12	167801	169556	NA	NA	NA	NA	30.7832102138174	GO:0005215	cluster-28	transport	nrps	530	Europe
ST99CH_1A5	g10677	OG0003161	1	19	core	chr_12	167801	169556	NA	NA	NA	NA	30.7832102138174	GO:0016021	cluster-28	transport	nrps	530	Europe
ST99CH_1A5	g10677	OG0003161	1	19	core	chr_12	167801	169556	NA	NA	NA	NA	30.7832102138174	GO:0055085	cluster-28	transport	nrps	530	Europe
ST99CH_1A5	g10678	OG0003162	1	19	core	chr_12	169627	170769	secreted	NA	NA	NA	11.2541465433395	NA	cluster-28	other	nrps	362	Europe
ST99CH_1A5	g10679	OG0003163	1	19	core	chr_12	171359	172804	NA	NA	NA	NA	28.4334131033208	GO:0008152	cluster-28	other	nrps	481	Europe
ST99CH_1A5	g10679	OG0003163	1	19	core	chr_12	171359	172804	NA	NA	NA	NA	28.4334131033208	GO:0008484	cluster-28	other	nrps	481	Europe
ST99CH_1A5	g10679	OG0003163	1	19	core	chr_12	171359	172804	NA	NA	NA	NA	28.4334131033208	GO:0003824	cluster-28	other	nrps	481	Europe
ST99CH_1A5	g10679	OG0003163	1	19	core	chr_12	171359	172804	NA	NA	NA	NA	28.4334131033208	GO:0008152	cluster-28	other	nrps	481	Europe
ST99CH_1A5	g1068	OG0001410	1	19	core	chr_1	3034673	3035484	NA	NA	NA	NA	49.1932402812387	GO:0045151	NA	NA	NA	234	Europe
ST99CH_1A5	g1068	OG0001410	1	19	core	chr_1	3034673	3035484	NA	NA	NA	NA	49.1932402812387	GO:0047605	NA	NA	NA	234	Europe
ST99CH_1A5	g10680	OG0003164	1	19	core	chr_12	180059	181879	NA	NA	NA	NA	41.4877871791191	GO:0016021	cluster-28	transport	nrps	571	Europe
ST99CH_1A5	g10680	OG0003164	1	19	core	chr_12	180059	181879	NA	NA	NA	NA	41.4877871791191	GO:0055085	cluster-28	transport	nrps	571	Europe
ST99CH_1A5	g10681	OG0003165	1	19	core	chr_12	182963	184822	secreted	GH28	CAZyme	NA	54.681220506836	GO:0004650	cluster-28	other	nrps	491	Europe
ST99CH_1A5	g10681	OG0003165	1	19	core	chr_12	182963	184822	secreted	GH28	CAZyme	NA	54.681220506836	GO:0005975	cluster-28	other	nrps	491	Europe
ST99CH_1A5	g10682	OG0003166	1	19	core	chr_12	185665	187131	NA	NA	NA	NA	0	GO:0016021	cluster-28	transport	nrps	449	Europe
ST99CH_1A5	g10682	OG0003166	1	19	core	chr_12	185665	187131	NA	NA	NA	NA	0	GO:0055085	cluster-28	transport	nrps	449	Europe
ST99CH_1A5	g10683	OG0009629	1	18	accessory	chr_12	187518	191420	NA	NA	NA	NA	16.4164582016257	GO:0003824	cluster-28	biosynthetic	nrps	1006	Europe
ST99CH_1A5	g10683	OG0009629	1	18	accessory	chr_12	187518	191420	NA	NA	NA	NA	16.4164582016257	GO:0008152	cluster-28	biosynthetic	nrps	1006	Europe
ST99CH_1A5	g10684	OG0010280	1	14	accessory	chr_12	194688	195950	secreted	AA3_2	CAZyme	NA	17.7620474602208	GO:0016614	cluster-28	other	nrps	420	Europe
ST99CH_1A5	g10684	OG0010280	1	14	accessory	chr_12	194688	195950	secreted	AA3_2	CAZyme	NA	17.7620474602208	GO:0050660	cluster-28	other	nrps	420	Europe
ST99CH_1A5	g10684	OG0010280	1	14	accessory	chr_12	194688	195950	secreted	AA3_2	CAZyme	NA	17.7620474602208	GO:0055114	cluster-28	other	nrps	420	Europe
ST99CH_1A5	g10684	OG0010280	1	14	accessory	chr_12	194688	195950	secreted	AA3_2	CAZyme	NA	17.7620474602208	GO:0016491	cluster-28	other	nrps	420	Europe
ST99CH_1A5	g10684	OG0010280	1	14	accessory	chr_12	194688	195950	secreted	AA3_2	CAZyme	NA	17.7620474602208	GO:0055114	cluster-28	other	nrps	420	Europe
ST99CH_1A5	g10685	OG0011026	1	14	accessory	chr_12	197846	198823	secreted	NA	NA	effector	113.484428447434	NA	cluster-28	other	nrps	123	Europe
ST99CH_1A5	g10686	OG0010817	1	15	accessory	chr_12	200228	200632	NA	NA	NA	NA	0.16811862315555	NA	cluster-28	other	nrps	134	Europe
ST99CH_1A5	g10687	OG0003167	1	19	core	chr_12	205894	206378	NA	NA	NA	NA	2.50734705465216	NA	cluster-28	other	nrps	142	Europe
ST99CH_1A5	g10688	OG0010969	1	15	accessory	chr_12	206761	208047	NA	NA	NA	NA	34.3097740876194	NA	cluster-28	other	nrps	325	Europe
ST99CH_1A5	g10689	OG0003168	1	19	core	chr_12	209123	210558	NA	NA	NA	NA	2.38750833020576	NA	cluster-28	other	nrps	428	Europe
ST99CH_1A5	g1069	OG0001411	1	19	core	chr_1	3035758	3036783	NA	NA	NA	NA	62.3927423904482	NA	NA	NA	NA	303	Europe
ST99CH_1A5	g10690	OG0003169	1	19	core	chr_12	210623	211165	NA	NA	NA	NA	4.1535363205694	NA	cluster-28	other	nrps	162	Europe
ST99CH_1A5	g10691	OG0003170	1	19	core	chr_12	211427	212254	NA	NA	NA	NA	7.5528225798465	NA	NA	NA	NA	275	Europe
ST99CH_1A5	g10692	OG0003171	1	19	core	chr_12	212494	213406	NA	NA	NA	NA	33.2274295422287	NA	NA	NA	NA	246	Europe
ST99CH_1A5	g10693	OG0003172	1	19	core	chr_12	213776	215702	secreted	NA	NA	NA	64.26382487651	NA	NA	NA	NA	572	Europe
ST99CH_1A5	g10694	OG0003173	1	19	core	chr_12	216584	217660	NA	NA	NA	NA	71.6851842447088	NA	NA	NA	NA	358	Europe
ST99CH_1A5	g10695	OG0013739	1	2	accessory	chr_12	219154	219476	NA	NA	NA	NA	37.1817774864689	NA	NA	NA	NA	89	Europe
ST99CH_1A5	g10696	OG0003174	1	19	core	chr_12	234425	235750	NA	NA	NA	NA	61.300690188384	NA	NA	NA	NA	441	Europe
ST99CH_1A5	g10697	OG0003175	1	19	core	chr_12	236667	237641	NA	NA	NA	NA	6.04483154352127	NA	NA	NA	NA	306	Europe
ST99CH_1A5	g10698	OG0003176	1	19	core	chr_12	239351	239860	secreted	NA	NA	effector	0.945647611475932	NA	NA	NA	NA	152	Europe
ST99CH_1A5	g10699	OG0000387	1	19	core	chr_12	242207	247037	NA	NA	NA	NA	15.453888781898	NA	NA	NA	NA	1290	Europe
ST99CH_1A5	g107	OG0000600	1	19	core	chr_1	458551	459411	NA	NA	NA	NA	462.12702538068	GO:0003735	NA	NA	NA	139	Europe
ST99CH_1A5	g107	OG0000600	1	19	core	chr_1	458551	459411	NA	NA	NA	NA	462.12702538068	GO:0005840	NA	NA	NA	139	Europe
ST99CH_1A5	g107	OG0000600	1	19	core	chr_1	458551	459411	NA	NA	NA	NA	462.12702538068	GO:0006412	NA	NA	NA	139	Europe
ST99CH_1A5	g1070	OG0001412	1	19	core	chr_1	3037193	3039596	NA	GT66	CAZyme	NA	208.193156300254	GO:0004576	NA	NA	NA	762	Europe
ST99CH_1A5	g1070	OG0001412	1	19	core	chr_1	3037193	3039596	NA	GT66	CAZyme	NA	208.193156300254	GO:0006486	NA	NA	NA	762	Europe
ST99CH_1A5	g1070	OG0001412	1	19	core	chr_1	3037193	3039596	NA	GT66	CAZyme	NA	208.193156300254	GO:0016020	NA	NA	NA	762	Europe
ST99CH_1A5	g10700	OG0011525	1	11	accessory	chr_12	247572	248606	NA	NA	NA	NA	0.32416727163381	NA	NA	NA	NA	344	Europe
ST99CH_1A5	g10701	OG0003177	1	19	core	chr_12	249371	250834	NA	NA	NA	NA	34.3299868245094	NA	NA	NA	NA	463	Europe
ST99CH_1A5	g10702	OG0003178	1	19	core	chr_12	251175	252273	NA	NA	NA	NA	9.68979644487581	NA	NA	NA	NA	325	Europe
ST99CH_1A5	g10703	OG0003179	1	19	core	chr_12	253708	255589	NA	NA	NA	NA	103.378086541104	NA	NA	NA	NA	609	Europe
ST99CH_1A5	g10704	OG0003180	1	19	core	chr_12	255829	257773	NA	NA	NA	NA	18.0765706739646	NA	NA	NA	NA	593	Europe
ST99CH_1A5	g10705	OG0003181	1	19	core	chr_12	258046	259800	NA	NA	NA	NA	60.33268827099	NA	NA	NA	NA	514	Europe
ST99CH_1A5	g10706	OG0011197	1	13	accessory	chr_12	260400	261533	NA	NA	NA	NA	5.58875557276378	NA	NA	NA	NA	377	Europe
ST99CH_1A5	g10707	OG0003182	1	19	core	chr_12	262427	263155	NA	NA	NA	NA	2.56498267396768	NA	NA	NA	NA	242	Europe
ST99CH_1A5	g10708	OG0011610	1	11	accessory	chr_12	264602	265219	NA	NA	NA	NA	3.50127456483725	NA	NA	NA	NA	205	Europe
ST99CH_1A5	g10709	OG0003183	1	19	core	chr_12	265675	267165	NA	NA	NA	NA	2.55291269929039	GO:0005524	NA	NA	NA	496	Europe
ST99CH_1A5	g1071	OG0001413	1	19	core	chr_1	3039829	3040519	NA	NA	NA	NA	38.6154954429859	GO:0004126	NA	NA	NA	167	Europe
ST99CH_1A5	g1071	OG0001413	1	19	core	chr_1	3039829	3040519	NA	NA	NA	NA	38.6154954429859	GO:0008270	NA	NA	NA	167	Europe
ST99CH_1A5	g1071	OG0001413	1	19	core	chr_1	3039829	3040519	NA	NA	NA	NA	38.6154954429859	GO:0009972	NA	NA	NA	167	Europe
ST99CH_1A5	g1071	OG0001413	1	19	core	chr_1	3039829	3040519	NA	NA	NA	NA	38.6154954429859	GO:0003824	NA	NA	NA	167	Europe
ST99CH_1A5	g1071	OG0001413	1	19	core	chr_1	3039829	3040519	NA	NA	NA	NA	38.6154954429859	GO:0008270	NA	NA	NA	167	Europe
ST99CH_1A5	g1071	OG0001413	1	19	core	chr_1	3039829	3040519	NA	NA	NA	NA	38.6154954429859	GO:0016787	NA	NA	NA	167	Europe
ST99CH_1A5	g1071	OG0001413	1	19	core	chr_1	3039829	3040519	NA	NA	NA	NA	38.6154954429859	GO:0008270	NA	NA	NA	167	Europe
ST99CH_1A5	g10710	OG0000308	1	6	accessory	chr_12	267711	268097	NA	NA	NA	NA	0	NA	NA	NA	NA	128	Europe
ST99CH_1A5	g10711	OG0003184	1	19	core	chr_12	271130	271966	NA	NA	NA	NA	6.86521192240897	GO:0008152	NA	NA	NA	278	Europe
ST99CH_1A5	g10711	OG0003184	1	19	core	chr_12	271130	271966	NA	NA	NA	NA	6.86521192240897	GO:0016787	NA	NA	NA	278	Europe
ST99CH_1A5	g10712	OG0003185	1	19	core	chr_12	272176	273727	secreted	NA	NA	NA	122.526755360893	GO:0005506	NA	NA	NA	501	Europe
ST99CH_1A5	g10712	OG0003185	1	19	core	chr_12	272176	273727	secreted	NA	NA	NA	122.526755360893	GO:0016705	NA	NA	NA	501	Europe
ST99CH_1A5	g10712	OG0003185	1	19	core	chr_12	272176	273727	secreted	NA	NA	NA	122.526755360893	GO:0020037	NA	NA	NA	501	Europe
ST99CH_1A5	g10712	OG0003185	1	19	core	chr_12	272176	273727	secreted	NA	NA	NA	122.526755360893	GO:0055114	NA	NA	NA	501	Europe
ST99CH_1A5	g10712	OG0003185	1	19	core	chr_12	272176	273727	secreted	NA	NA	NA	122.526755360893	GO:0004497	NA	NA	NA	501	Europe
ST99CH_1A5	g10712	OG0003185	1	19	core	chr_12	272176	273727	secreted	NA	NA	NA	122.526755360893	GO:0005506	NA	NA	NA	501	Europe
ST99CH_1A5	g10712	OG0003185	1	19	core	chr_12	272176	273727	secreted	NA	NA	NA	122.526755360893	GO:0020037	NA	NA	NA	501	Europe
ST99CH_1A5	g10712	OG0003185	1	19	core	chr_12	272176	273727	secreted	NA	NA	NA	122.526755360893	GO:0055114	NA	NA	NA	501	Europe
ST99CH_1A5	g10712	OG0003185	1	19	core	chr_12	272176	273727	secreted	NA	NA	NA	122.526755360893	GO:0016705	NA	NA	NA	501	Europe
ST99CH_1A5	g10712	OG0003185	1	19	core	chr_12	272176	273727	secreted	NA	NA	NA	122.526755360893	GO:0055114	NA	NA	NA	501	Europe
ST99CH_1A5	g10712	OG0003185	1	19	core	chr_12	272176	273727	secreted	NA	NA	NA	122.526755360893	GO:0005506	NA	NA	NA	501	Europe
ST99CH_1A5	g10712	OG0003185	1	19	core	chr_12	272176	273727	secreted	NA	NA	NA	122.526755360893	GO:0016712	NA	NA	NA	501	Europe
ST99CH_1A5	g10712	OG0003185	1	19	core	chr_12	272176	273727	secreted	NA	NA	NA	122.526755360893	GO:0020037	NA	NA	NA	501	Europe
ST99CH_1A5	g10712	OG0003185	1	19	core	chr_12	272176	273727	secreted	NA	NA	NA	122.526755360893	GO:0055114	NA	NA	NA	501	Europe
ST99CH_1A5	g10713	OG0003186	1	19	core	chr_12	274442	276692	NA	NA	NA	NA	100.348413979581	NA	NA	NA	NA	733	Europe
ST99CH_1A5	g10714	OG0003187	1	19	core	chr_12	277485	278978	NA	NA	NA	NA	27.8620022951488	NA	NA	NA	NA	497	Europe
ST99CH_1A5	g10715	OG0003188	1	19	core	chr_12	279351	283517	NA	NA	NA	NA	47.0212694505712	NA	NA	NA	NA	1388	Europe
ST99CH_1A5	g10716	OG0003189	1	19	core	chr_12	284034	285992	NA	NA	NA	NA	119.207938160483	GO:0000166	NA	NA	NA	652	Europe
ST99CH_1A5	g10716	OG0003189	1	19	core	chr_12	284034	285992	NA	NA	NA	NA	119.207938160483	GO:0004825	NA	NA	NA	652	Europe
ST99CH_1A5	g10716	OG0003189	1	19	core	chr_12	284034	285992	NA	NA	NA	NA	119.207938160483	GO:0005524	NA	NA	NA	652	Europe
ST99CH_1A5	g10716	OG0003189	1	19	core	chr_12	284034	285992	NA	NA	NA	NA	119.207938160483	GO:0005737	NA	NA	NA	652	Europe
ST99CH_1A5	g10716	OG0003189	1	19	core	chr_12	284034	285992	NA	NA	NA	NA	119.207938160483	GO:0006431	NA	NA	NA	652	Europe
ST99CH_1A5	g10716	OG0003189	1	19	core	chr_12	284034	285992	NA	NA	NA	NA	119.207938160483	GO:0000166	NA	NA	NA	652	Europe
ST99CH_1A5	g10716	OG0003189	1	19	core	chr_12	284034	285992	NA	NA	NA	NA	119.207938160483	GO:0004812	NA	NA	NA	652	Europe
ST99CH_1A5	g10716	OG0003189	1	19	core	chr_12	284034	285992	NA	NA	NA	NA	119.207938160483	GO:0005524	NA	NA	NA	652	Europe
ST99CH_1A5	g10716	OG0003189	1	19	core	chr_12	284034	285992	NA	NA	NA	NA	119.207938160483	GO:0006418	NA	NA	NA	652	Europe
ST99CH_1A5	g10717	OG0003190	1	19	core	chr_12	286348	286986	NA	NA	NA	NA	46.9092215522704	NA	NA	NA	NA	212	Europe
ST99CH_1A5	g10718	OG0003191	1	19	core	chr_12	287702	288280	NA	NA	NA	NA	118.108315881249	NA	NA	NA	NA	192	Europe
ST99CH_1A5	g10719	OG0003192	1	19	core	chr_12	300064	301461	NA	NA	NA	NA	143.821847021734	GO:0016491	NA	NA	NA	465	Europe
ST99CH_1A5	g10719	OG0003192	1	19	core	chr_12	300064	301461	NA	NA	NA	NA	143.821847021734	GO:0055114	NA	NA	NA	465	Europe
ST99CH_1A5	g10719	OG0003192	1	19	core	chr_12	300064	301461	NA	NA	NA	NA	143.821847021734	GO:0045454	NA	NA	NA	465	Europe
ST99CH_1A5	g10719	OG0003192	1	19	core	chr_12	300064	301461	NA	NA	NA	NA	143.821847021734	GO:0055114	NA	NA	NA	465	Europe
ST99CH_1A5	g10719	OG0003192	1	19	core	chr_12	300064	301461	NA	NA	NA	NA	143.821847021734	GO:0004362	NA	NA	NA	465	Europe
ST99CH_1A5	g10719	OG0003192	1	19	core	chr_12	300064	301461	NA	NA	NA	NA	143.821847021734	GO:0006749	NA	NA	NA	465	Europe
ST99CH_1A5	g10719	OG0003192	1	19	core	chr_12	300064	301461	NA	NA	NA	NA	143.821847021734	GO:0050660	NA	NA	NA	465	Europe
ST99CH_1A5	g10719	OG0003192	1	19	core	chr_12	300064	301461	NA	NA	NA	NA	143.821847021734	GO:0050661	NA	NA	NA	465	Europe
ST99CH_1A5	g10719	OG0003192	1	19	core	chr_12	300064	301461	NA	NA	NA	NA	143.821847021734	GO:0055114	NA	NA	NA	465	Europe
ST99CH_1A5	g10719	OG0003192	1	19	core	chr_12	300064	301461	NA	NA	NA	NA	143.821847021734	GO:0016668	NA	NA	NA	465	Europe
ST99CH_1A5	g10719	OG0003192	1	19	core	chr_12	300064	301461	NA	NA	NA	NA	143.821847021734	GO:0055114	NA	NA	NA	465	Europe
ST99CH_1A5	g10719	OG0003192	1	19	core	chr_12	300064	301461	NA	NA	NA	NA	143.821847021734	GO:0016491	NA	NA	NA	465	Europe
ST99CH_1A5	g10719	OG0003192	1	19	core	chr_12	300064	301461	NA	NA	NA	NA	143.821847021734	GO:0050660	NA	NA	NA	465	Europe
ST99CH_1A5	g10719	OG0003192	1	19	core	chr_12	300064	301461	NA	NA	NA	NA	143.821847021734	GO:0055114	NA	NA	NA	465	Europe
ST99CH_1A5	g1072	OG0001414	1	19	core	chr_1	3040803	3041597	NA	NA	NA	NA	24.4817158143681	GO:0051259	NA	NA	NA	264	Europe
ST99CH_1A5	g1072	OG0001414	1	19	core	chr_1	3040803	3041597	NA	NA	NA	NA	24.4817158143681	GO:0006457	NA	NA	NA	264	Europe
ST99CH_1A5	g1072	OG0001414	1	19	core	chr_1	3040803	3041597	NA	NA	NA	NA	24.4817158143681	GO:0051087	NA	NA	NA	264	Europe
ST99CH_1A5	g10720	OG0003193	1	19	core	chr_12	302393	304902	NA	NA	NA	NA	15.8665366875208	GO:0000981	NA	NA	NA	763	Europe
ST99CH_1A5	g10720	OG0003193	1	19	core	chr_12	302393	304902	NA	NA	NA	NA	15.8665366875208	GO:0005634	NA	NA	NA	763	Europe
ST99CH_1A5	g10720	OG0003193	1	19	core	chr_12	302393	304902	NA	NA	NA	NA	15.8665366875208	GO:0006355	NA	NA	NA	763	Europe
ST99CH_1A5	g10720	OG0003193	1	19	core	chr_12	302393	304902	NA	NA	NA	NA	15.8665366875208	GO:0008270	NA	NA	NA	763	Europe
ST99CH_1A5	g10720	OG0003193	1	19	core	chr_12	302393	304902	NA	NA	NA	NA	15.8665366875208	GO:0003677	NA	NA	NA	763	Europe
ST99CH_1A5	g10720	OG0003193	1	19	core	chr_12	302393	304902	NA	NA	NA	NA	15.8665366875208	GO:0005634	NA	NA	NA	763	Europe
ST99CH_1A5	g10720	OG0003193	1	19	core	chr_12	302393	304902	NA	NA	NA	NA	15.8665366875208	GO:0006351	NA	NA	NA	763	Europe
ST99CH_1A5	g10720	OG0003193	1	19	core	chr_12	302393	304902	NA	NA	NA	NA	15.8665366875208	GO:0008270	NA	NA	NA	763	Europe
ST99CH_1A5	g10721	OG0003194	1	19	core	chr_12	307877	309837	NA	NA	NA	NA	96.0563235038282	GO:0004185	NA	NA	NA	636	Europe
ST99CH_1A5	g10721	OG0003194	1	19	core	chr_12	307877	309837	NA	NA	NA	NA	96.0563235038282	GO:0006508	NA	NA	NA	636	Europe
ST99CH_1A5	g10722	OG0003195	1	19	core	chr_12	310394	312212	NA	NA	NA	NA	9.27143169382748	GO:0000724	NA	NA	NA	588	Europe
ST99CH_1A5	g10722	OG0003195	1	19	core	chr_12	310394	312212	NA	NA	NA	NA	9.27143169382748	GO:0000730	NA	NA	NA	588	Europe
ST99CH_1A5	g10722	OG0003195	1	19	core	chr_12	310394	312212	NA	NA	NA	NA	9.27143169382748	GO:0005634	NA	NA	NA	588	Europe
ST99CH_1A5	g10722	OG0003195	1	19	core	chr_12	310394	312212	NA	NA	NA	NA	9.27143169382748	GO:0045002	NA	NA	NA	588	Europe
ST99CH_1A5	g10722	OG0003195	1	19	core	chr_12	310394	312212	NA	NA	NA	NA	9.27143169382748	GO:0006281	NA	NA	NA	588	Europe
ST99CH_1A5	g10722	OG0003195	1	19	core	chr_12	310394	312212	NA	NA	NA	NA	9.27143169382748	GO:0006310	NA	NA	NA	588	Europe
ST99CH_1A5	g10723	OG0000073	2	19	core	chr_12	312586	313501	NA	NA	NA	NA	4.1387520918212	NA	NA	NA	NA	285	Europe
ST99CH_1A5	g10724	OG0000073	2	19	core	chr_12	313749	314660	NA	NA	NA	NA	16.4109660947004	NA	NA	NA	NA	283	Europe
ST99CH_1A5	g10725	OG0003196	1	19	core	chr_12	314878	315971	NA	NA	NA	NA	67.7139780910003	NA	NA	NA	NA	344	Europe
ST99CH_1A5	g10726	OG0003197	1	19	core	chr_12	316608	317978	NA	NA	NA	NA	64.9028672979547	GO:0044237	NA	NA	NA	456	Europe
ST99CH_1A5	g10727	OG0003198	1	19	core	chr_12	318453	319991	NA	NA	NA	NA	93.5105314047071	GO:0016791	NA	NA	NA	492	Europe
ST99CH_1A5	g10728	OG0003199	1	19	core	chr_12	320693	321484	NA	NA	NA	NA	39.5224436148593	GO:0008168	NA	NA	NA	220	Europe
ST99CH_1A5	g10729	OG0003200	1	19	core	chr_12	321786	324277	NA	NA	NA	NA	99.3134843210485	GO:0003994	NA	NA	NA	810	Europe
ST99CH_1A5	g10729	OG0003200	1	19	core	chr_12	321786	324277	NA	NA	NA	NA	99.3134843210485	GO:0006099	NA	NA	NA	810	Europe
ST99CH_1A5	g10729	OG0003200	1	19	core	chr_12	321786	324277	NA	NA	NA	NA	99.3134843210485	GO:0051539	NA	NA	NA	810	Europe
ST99CH_1A5	g10729	OG0003200	1	19	core	chr_12	321786	324277	NA	NA	NA	NA	99.3134843210485	GO:0008152	NA	NA	NA	810	Europe
ST99CH_1A5	g1073	OG0001415	1	19	core	chr_1	3041810	3043940	NA	NA	NA	NA	31.3309941484187	GO:0016021	NA	NA	NA	676	Europe
ST99CH_1A5	g1073	OG0001415	1	19	core	chr_1	3041810	3043940	NA	NA	NA	NA	31.3309941484187	GO:0022857	NA	NA	NA	676	Europe
ST99CH_1A5	g1073	OG0001415	1	19	core	chr_1	3041810	3043940	NA	NA	NA	NA	31.3309941484187	GO:0055085	NA	NA	NA	676	Europe
ST99CH_1A5	g10730	OG0003201	1	19	core	chr_12	324714	325379	NA	NA	NA	NA	153.295312533053	NA	NA	NA	NA	170	Europe
ST99CH_1A5	g10731	OG0012690	1	5	accessory	chr_12	326342	326693	secreted	NA	NA	effector	5.12332388139991	NA	NA	NA	NA	96	Europe
ST99CH_1A5	g10732	OG0003202	1	19	core	chr_12	328247	328807	NA	NA	NA	NA	1.0087117389333	GO:0005375	NA	NA	NA	170	Europe
ST99CH_1A5	g10732	OG0003202	1	19	core	chr_12	328247	328807	NA	NA	NA	NA	1.0087117389333	GO:0016021	NA	NA	NA	170	Europe
ST99CH_1A5	g10732	OG0003202	1	19	core	chr_12	328247	328807	NA	NA	NA	NA	1.0087117389333	GO:0035434	NA	NA	NA	170	Europe
ST99CH_1A5	g10733	OG0003203	1	19	core	chr_12	329390	330171	NA	NA	NA	NA	69.2277495715345	GO:0006810	NA	NA	NA	224	Europe
ST99CH_1A5	g10733	OG0003203	1	19	core	chr_12	329390	330171	NA	NA	NA	NA	69.2277495715345	GO:0016021	NA	NA	NA	224	Europe
ST99CH_1A5	g10734	OG0003204	1	19	core	chr_12	330595	331806	NA	NA	NA	NA	65.4497226219216	GO:0009058	NA	NA	NA	403	Europe
ST99CH_1A5	g10734	OG0003204	1	19	core	chr_12	330595	331806	NA	NA	NA	NA	65.4497226219216	GO:0016742	NA	NA	NA	403	Europe
ST99CH_1A5	g10735	OG0003205	1	19	core	chr_12	332304	333369	NA	NA	NA	NA	25.2161686736209	GO:0016491	NA	NA	NA	300	Europe
ST99CH_1A5	g10736	OG0003206	1	19	core	chr_12	333816	335330	NA	NA	NA	NA	1014.15146472742	NA	NA	NA	NA	255	Europe
ST99CH_1A5	g10737	OG0003207	1	19	core	chr_12	335978	337537	secreted	NA	NA	NA	4.62832373253964	NA	NA	NA	NA	519	Europe
ST99CH_1A5	g10738	OG0003208	1	19	core	chr_12	338318	339826	NA	NA	NA	NA	35.4416154796373	NA	NA	NA	NA	502	Europe
ST99CH_1A5	g10739	OG0003209	1	19	core	chr_12	340107	341318	NA	NA	NA	NA	18.3983120288112	NA	NA	NA	NA	403	Europe
ST99CH_1A5	g1074	OG0001416	1	19	core	chr_1	3046818	3047565	NA	NA	NA	NA	63.8992957298795	GO:0005199	NA	NA	NA	205	Europe
ST99CH_1A5	g1074	OG0001416	1	19	core	chr_1	3046818	3047565	NA	NA	NA	NA	63.8992957298795	GO:0005618	NA	NA	NA	205	Europe
ST99CH_1A5	g10740	OG0003210	1	19	core	chr_12	342030	343020	NA	NA	NA	NA	44.6759086387985	GO:0003824	NA	NA	NA	277	Europe
ST99CH_1A5	g10740	OG0003210	1	19	core	chr_12	342030	343020	NA	NA	NA	NA	44.6759086387985	GO:0008152	NA	NA	NA	277	Europe
ST99CH_1A5	g10741	OG0003211	1	19	core	chr_12	344382	345051	NA	NA	NA	NA	11.5919486841114	NA	NA	NA	NA	202	Europe
ST99CH_1A5	g10742	OG0003212	1	19	core	chr_12	345195	348479	NA	NA	NA	NA	21.7245381666737	NA	NA	NA	NA	776	Europe
ST99CH_1A5	g10743	OG0003213	1	19	core	chr_12	349030	350602	NA	NA	NA	NA	106.456945934386	GO:0016021	NA	NA	NA	506	Europe
ST99CH_1A5	g10743	OG0003213	1	19	core	chr_12	349030	350602	NA	NA	NA	NA	106.456945934386	GO:0055085	NA	NA	NA	506	Europe
ST99CH_1A5	g10744	OG0009630	1	18	accessory	chr_12	357331	358687	NA	NA	NA	NA	21.3396690855864	NA	NA	NA	NA	397	Europe
ST99CH_1A5	g10745	OG0003214	1	19	core	chr_12	359174	362048	secreted	NA	NA	NA	19.6083497235773	GO:0004553	NA	NA	NA	739	Europe
ST99CH_1A5	g10745	OG0003214	1	19	core	chr_12	359174	362048	secreted	NA	NA	NA	19.6083497235773	GO:0005975	NA	NA	NA	739	Europe
ST99CH_1A5	g10746	OG0003215	1	19	core	chr_12	364809	366854	NA	NA	NA	NA	5.66267671650481	GO:0004222	NA	NA	NA	646	Europe
ST99CH_1A5	g10746	OG0003215	1	19	core	chr_12	364809	366854	NA	NA	NA	NA	5.66267671650481	GO:0005615	NA	NA	NA	646	Europe
ST99CH_1A5	g10746	OG0003215	1	19	core	chr_12	364809	366854	NA	NA	NA	NA	5.66267671650481	GO:0008270	NA	NA	NA	646	Europe
ST99CH_1A5	g10747	OG0011028	1	14	accessory	chr_12	367581	368135	NA	NA	NA	NA	12.2523532020563	NA	NA	NA	NA	184	Europe
ST99CH_1A5	g10748	OG0011198	1	13	accessory	chr_12	368193	368473	NA	NA	NA	NA	5.11789537325808	NA	NA	NA	NA	70	Europe
ST99CH_1A5	g10749	OG0003216	1	19	core	chr_12	372916	374199	NA	NA	NA	NA	83.5290711487405	NA	NA	NA	NA	427	Europe
ST99CH_1A5	g1075	OG0001417	1	19	core	chr_1	3049274	3050324	NA	NA	NA	NA	76.0546100008835	GO:0055085	NA	NA	NA	320	Europe
ST99CH_1A5	g10750	OG0000329	1	19	core	chr_12	379920	382212	NA	NA	NA	NA	56.6783676490291	GO:0005525	NA	NA	NA	746	Europe
ST99CH_1A5	g10750	OG0000329	1	19	core	chr_12	379920	382212	NA	NA	NA	NA	56.6783676490291	GO:0003924	NA	NA	NA	746	Europe
ST99CH_1A5	g10750	OG0000329	1	19	core	chr_12	379920	382212	NA	NA	NA	NA	56.6783676490291	GO:0005525	NA	NA	NA	746	Europe
ST99CH_1A5	g10751	OG0003217	1	19	core	chr_12	384129	384925	NA	NA	NA	NA	3222.75949402541	NA	NA	NA	NA	217	Europe
ST99CH_1A5	g10752	OG0003218	1	19	core	chr_12	385231	387259	NA	NA	NA	NA	245.938524112116	GO:0004066	NA	NA	NA	598	Europe
ST99CH_1A5	g10752	OG0003218	1	19	core	chr_12	385231	387259	NA	NA	NA	NA	245.938524112116	GO:0006529	NA	NA	NA	598	Europe
ST99CH_1A5	g10753	OG0003219	1	19	core	chr_12	389351	391969	NA	NA	NA	NA	74.9226750574567	GO:0007165	NA	NA	NA	872	Europe
ST99CH_1A5	g10754	OG0003220	1	19	core	chr_12	392221	393954	NA	NA	NA	NA	5.57125708994465	GO:0016021	NA	NA	NA	479	Europe
ST99CH_1A5	g10754	OG0003220	1	19	core	chr_12	392221	393954	NA	NA	NA	NA	5.57125708994465	GO:0055085	NA	NA	NA	479	Europe
ST99CH_1A5	g10755	OG0003221	1	19	core	chr_12	395058	395897	NA	NA	NA	NA	126.028958536365	GO:0008137	NA	NA	NA	242	Europe
ST99CH_1A5	g10755	OG0003221	1	19	core	chr_12	395058	395897	NA	NA	NA	NA	126.028958536365	GO:0048038	NA	NA	NA	242	Europe
ST99CH_1A5	g10755	OG0003221	1	19	core	chr_12	395058	395897	NA	NA	NA	NA	126.028958536365	GO:0051539	NA	NA	NA	242	Europe
ST99CH_1A5	g10755	OG0003221	1	19	core	chr_12	395058	395897	NA	NA	NA	NA	126.028958536365	GO:0055114	NA	NA	NA	242	Europe
ST99CH_1A5	g10755	OG0003221	1	19	core	chr_12	395058	395897	NA	NA	NA	NA	126.028958536365	GO:0051536	NA	NA	NA	242	Europe
ST99CH_1A5	g10755	OG0003221	1	19	core	chr_12	395058	395897	NA	NA	NA	NA	126.028958536365	GO:0055114	NA	NA	NA	242	Europe
ST99CH_1A5	g10756	OG0003222	1	19	core	chr_12	396158	397118	NA	NA	NA	NA	41.4409449773038	GO:0005622	NA	NA	NA	236	Europe
ST99CH_1A5	g10756	OG0003222	1	19	core	chr_12	396158	397118	NA	NA	NA	NA	41.4409449773038	GO:0006888	NA	NA	NA	236	Europe
ST99CH_1A5	g10756	OG0003222	1	19	core	chr_12	396158	397118	NA	NA	NA	NA	41.4409449773038	GO:0006810	NA	NA	NA	236	Europe
ST99CH_1A5	g10757	OG0003223	1	19	core	chr_12	397323	397640	NA	NA	NA	NA	27.2740176252676	NA	NA	NA	NA	86	Europe
ST99CH_1A5	g10758	OG0003224	1	19	core	chr_12	398019	400107	NA	NA	NA	NA	48.6248956632048	GO:0003677	NA	NA	NA	404	Europe
ST99CH_1A5	g10758	OG0003224	1	19	core	chr_12	398019	400107	NA	NA	NA	NA	48.6248956632048	GO:0006281	NA	NA	NA	404	Europe
ST99CH_1A5	g10758	OG0003224	1	19	core	chr_12	398019	400107	NA	NA	NA	NA	48.6248956632048	GO:0006338	NA	NA	NA	404	Europe
ST99CH_1A5	g10758	OG0003224	1	19	core	chr_12	398019	400107	NA	NA	NA	NA	48.6248956632048	GO:0035267	NA	NA	NA	404	Europe
ST99CH_1A5	g10758	OG0003224	1	19	core	chr_12	398019	400107	NA	NA	NA	NA	48.6248956632048	GO:0043967	NA	NA	NA	404	Europe
ST99CH_1A5	g10758	OG0003224	1	19	core	chr_12	398019	400107	NA	NA	NA	NA	48.6248956632048	GO:0043968	NA	NA	NA	404	Europe
ST99CH_1A5	g10759	OG0011327	1	13	accessory	chr_12	400132	400950	NA	NA	NA	NA	37.0944462120901	GO:0005524	NA	NA	NA	253	Europe
ST99CH_1A5	g10759	OG0011327	1	13	accessory	chr_12	400132	400950	NA	NA	NA	NA	37.0944462120901	GO:0008152	NA	NA	NA	253	Europe
ST99CH_1A5	g10759	OG0011327	1	13	accessory	chr_12	400132	400950	NA	NA	NA	NA	37.0944462120901	GO:0016301	NA	NA	NA	253	Europe
ST99CH_1A5	g1076	OG0001418	1	19	core	chr_1	3050575	3052098	NA	NA	NA	NA	29.138458644794	GO:0016491	NA	NA	NA	507	Europe
ST99CH_1A5	g1076	OG0001418	1	19	core	chr_1	3050575	3052098	NA	NA	NA	NA	29.138458644794	GO:0055114	NA	NA	NA	507	Europe
ST99CH_1A5	g10760	OG0003225	1	19	core	chr_12	401560	403324	NA	NA	NA	NA	5.20816564020806	NA	NA	NA	NA	571	Europe
ST99CH_1A5	g10761	OG0003226	1	19	core	chr_12	403797	404427	NA	NA	NA	NA	492.07718688878	NA	NA	NA	NA	150	Europe
ST99CH_1A5	g10762	OG0012965	1	4	accessory	chr_12	404815	405285	NA	NA	NA	NA	13.0244536822348	NA	NA	NA	NA	156	Europe
ST99CH_1A5	g10763	OG0003227	1	19	core	chr_12	405681	406567	NA	NA	NA	NA	20.9267328426799	NA	NA	NA	NA	274	Europe
ST99CH_1A5	g10764	OG0003228	1	19	core	chr_12	406866	408633	NA	NA	NA	NA	149.287570482347	GO:0005506	NA	NA	NA	536	Europe
ST99CH_1A5	g10764	OG0003228	1	19	core	chr_12	406866	408633	NA	NA	NA	NA	149.287570482347	GO:0016705	NA	NA	NA	536	Europe
ST99CH_1A5	g10764	OG0003228	1	19	core	chr_12	406866	408633	NA	NA	NA	NA	149.287570482347	GO:0020037	NA	NA	NA	536	Europe
ST99CH_1A5	g10764	OG0003228	1	19	core	chr_12	406866	408633	NA	NA	NA	NA	149.287570482347	GO:0055114	NA	NA	NA	536	Europe
ST99CH_1A5	g10765	OG0003229	1	19	core	chr_12	410045	410845	secreted	CE5	CAZyme	effector	60.3464166915368	GO:0008152	NA	NA	NA	231	Europe
ST99CH_1A5	g10765	OG0003229	1	19	core	chr_12	410045	410845	secreted	CE5	CAZyme	effector	60.3464166915368	GO:0016787	NA	NA	NA	231	Europe
ST99CH_1A5	g10765	OG0003229	1	19	core	chr_12	410045	410845	secreted	CE5	CAZyme	effector	60.3464166915368	GO:0005576	NA	NA	NA	231	Europe
ST99CH_1A5	g10765	OG0003229	1	19	core	chr_12	410045	410845	secreted	CE5	CAZyme	effector	60.3464166915368	GO:0050525	NA	NA	NA	231	Europe
ST99CH_1A5	g10766	OG0003230	1	19	core	chr_12	410915	413145	NA	GH127	CAZyme	NA	13.7409925238179	GO:0003824	NA	NA	NA	690	Europe
ST99CH_1A5	g10767	OG0003231	1	19	core	chr_12	414353	417130	NA	NA	NA	NA	47.4341420946942	GO:0055085	NA	NA	NA	845	Europe
ST99CH_1A5	g10768	OG0003232	1	19	core	chr_12	417718	420875	NA	NA	NA	NA	29.1158199911167	GO:0005515	NA	NA	NA	1030	Europe
ST99CH_1A5	g10769	OG0003233	1	19	core	chr_12	421244	422270	NA	NA	NA	NA	314.696049471979	GO:0016491	NA	NA	NA	284	Europe
ST99CH_1A5	g10769	OG0003233	1	19	core	chr_12	421244	422270	NA	NA	NA	NA	314.696049471979	GO:0055114	NA	NA	NA	284	Europe
ST99CH_1A5	g1077	OG0001419	1	19	core	chr_1	3053116	3055845	NA	NA	NA	NA	43.9650866426409	GO:0004672	NA	NA	NA	909	Europe
ST99CH_1A5	g1077	OG0001419	1	19	core	chr_1	3053116	3055845	NA	NA	NA	NA	43.9650866426409	GO:0005524	NA	NA	NA	909	Europe
ST99CH_1A5	g1077	OG0001419	1	19	core	chr_1	3053116	3055845	NA	NA	NA	NA	43.9650866426409	GO:0006468	NA	NA	NA	909	Europe
ST99CH_1A5	g1077	OG0001419	1	19	core	chr_1	3053116	3055845	NA	NA	NA	NA	43.9650866426409	GO:0004672	NA	NA	NA	909	Europe
ST99CH_1A5	g1077	OG0001419	1	19	core	chr_1	3053116	3055845	NA	NA	NA	NA	43.9650866426409	GO:0006468	NA	NA	NA	909	Europe
ST99CH_1A5	g1077	OG0001419	1	19	core	chr_1	3053116	3055845	NA	NA	NA	NA	43.9650866426409	GO:0005524	NA	NA	NA	909	Europe
ST99CH_1A5	g10770	OG0003234	1	19	core	chr_12	432947	433960	NA	NA	NA	NA	101.791356469613	NA	NA	NA	NA	337	Europe
ST99CH_1A5	g10771	OG0009631	1	18	accessory	chr_12	434680	435996	NA	NA	NA	NA	11.8246327304016	NA	NA	NA	NA	438	Europe
ST99CH_1A5	g10772	OG0003235	1	19	core	chr_12	436852	438162	NA	NA	NA	NA	52.4109977867225	NA	NA	NA	NA	399	Europe
ST99CH_1A5	g10773	OG0003236	1	19	core	chr_12	439501	442683	NA	NA	NA	NA	14.4541808275039	GO:0005515	NA	NA	NA	1060	Europe
ST99CH_1A5	g10774	OG0011674	1	10	accessory	chr_12	443566	444032	NA	NA	NA	NA	2.23688818986934	NA	NA	NA	NA	131	Europe
ST99CH_1A5	g10775	OG0003237	1	19	core	chr_12	445330	446610	NA	NA	NA	NA	59.5264558370242	GO:0005515	NA	NA	NA	426	Europe
ST99CH_1A5	g10775	OG0003237	1	19	core	chr_12	445330	446610	NA	NA	NA	NA	59.5264558370242	GO:0016226	NA	NA	NA	426	Europe
ST99CH_1A5	g10775	OG0003237	1	19	core	chr_12	445330	446610	NA	NA	NA	NA	59.5264558370242	GO:0097361	NA	NA	NA	426	Europe
ST99CH_1A5	g10776	OG0003238	1	19	core	chr_12	447388	449352	NA	NA	NA	NA	537.502853374421	NA	NA	NA	NA	654	Europe
ST99CH_1A5	g10777	OG0003239	1	19	core	chr_12	456081	456821	NA	NA	NA	NA	0.774814734249465	NA	NA	NA	NA	246	Europe
ST99CH_1A5	g10778	OG0003240	1	19	core	chr_12	457961	459784	NA	NA	NA	NA	232.398056131063	GO:0003824	NA	NA	NA	459	Europe
ST99CH_1A5	g10778	OG0003240	1	19	core	chr_12	457961	459784	NA	NA	NA	NA	232.398056131063	GO:0004722	NA	NA	NA	459	Europe
ST99CH_1A5	g10778	OG0003240	1	19	core	chr_12	457961	459784	NA	NA	NA	NA	232.398056131063	GO:0006470	NA	NA	NA	459	Europe
ST99CH_1A5	g10778	OG0003240	1	19	core	chr_12	457961	459784	NA	NA	NA	NA	232.398056131063	GO:0043169	NA	NA	NA	459	Europe
ST99CH_1A5	g10779	OG0003241	1	19	core	chr_12	460696	462027	NA	NA	NA	NA	84.4359557218305	GO:0003824	NA	NA	NA	443	Europe
ST99CH_1A5	g10779	OG0003241	1	19	core	chr_12	460696	462027	NA	NA	NA	NA	84.4359557218305	GO:0009058	NA	NA	NA	443	Europe
ST99CH_1A5	g1078	OG0001420	1	19	core	chr_1	3056233	3056820	NA	NA	NA	NA	63.2318342105486	GO:0003743	NA	NA	NA	195	Europe
ST99CH_1A5	g1078	OG0001420	1	19	core	chr_1	3056233	3056820	NA	NA	NA	NA	63.2318342105486	GO:0006413	NA	NA	NA	195	Europe
ST99CH_1A5	g10780	OG0009632	1	18	accessory	chr_12	462738	463153	secreted	NA	NA	effector	50.4303569179305	NA	cluster-29	other	other	73	Europe
ST99CH_1A5	g10781	OG0010281	1	17	accessory	chr_12	464798	468937	NA	NA	NA	NA	13.1385119624723	NA	cluster-29	other	other	1287	Europe
ST99CH_1A5	g10782	OG0003242	1	19	core	chr_12	469478	473293	NA	NA	NA	NA	189.634804811717	GO:0005085	cluster-29	other	other	1271	Europe
ST99CH_1A5	g10782	OG0003242	1	19	core	chr_12	469478	473293	NA	NA	NA	NA	189.634804811717	GO:0007264	cluster-29	other	other	1271	Europe
ST99CH_1A5	g10782	OG0003242	1	19	core	chr_12	469478	473293	NA	NA	NA	NA	189.634804811717	GO:0005515	cluster-29	other	other	1271	Europe
ST99CH_1A5	g10783	OG0003243	1	19	core	chr_12	477517	479533	NA	NA	NA	NA	28.0406895973043	NA	cluster-29	other	other	440	Europe
ST99CH_1A5	g10784	OG0003244	1	19	core	chr_12	480115	480939	NA	NA	NA	NA	36.9239016721472	GO:0043529	cluster-29	other	other	237	Europe
ST99CH_1A5	g10784	OG0003244	1	19	core	chr_12	480115	480939	NA	NA	NA	NA	36.9239016721472	GO:0071816	cluster-29	other	other	237	Europe
ST99CH_1A5	g10784	OG0003244	1	19	core	chr_12	480115	480939	NA	NA	NA	NA	36.9239016721472	GO:0071816	cluster-29	other	other	237	Europe
ST99CH_1A5	g10785	OG0003245	1	19	core	chr_12	481166	482553	NA	NA	NA	NA	25.4301412786984	GO:0003824	cluster-29	other	other	442	Europe
ST99CH_1A5	g10785	OG0003245	1	19	core	chr_12	481166	482553	NA	NA	NA	NA	25.4301412786984	GO:0009058	cluster-29	other	other	442	Europe
ST99CH_1A5	g10786	OG0003246	1	19	core	chr_12	482926	486993	NA	NA	NA	NA	0.48021592011207	GO:0003824	cluster-29	biosynthetic	other	1355	Europe
ST99CH_1A5	g10786	OG0003246	1	19	core	chr_12	482926	486993	NA	NA	NA	NA	0.48021592011207	GO:0008152	cluster-29	biosynthetic	other	1355	Europe
ST99CH_1A5	g10786	OG0003246	1	19	core	chr_12	482926	486993	NA	NA	NA	NA	0.48021592011207	GO:0031177	cluster-29	biosynthetic	other	1355	Europe
ST99CH_1A5	g10787	OG0003247	1	19	core	chr_12	488909	490107	secreted	NA	NA	NA	42.1852626434224	NA	cluster-29	other	other	304	Europe
ST99CH_1A5	g10788	OG0003248	1	19	core	chr_12	490493	492800	NA	NA	NA	NA	147.489933699924	GO:0005524	cluster-29	other	other	750	Europe
ST99CH_1A5	g10789	OG0009633	1	18	accessory	chr_12	495039	495558	secreted	NA	NA	effector	14.6211500910493	NA	cluster-29	other	other	102	Europe
ST99CH_1A5	g1079	OG0010561	1	16	accessory	chr_1	3063498	3064386	NA	NA	NA	NA	10.3194195469307	NA	NA	NA	NA	276	Europe
ST99CH_1A5	g10790	OG0003249	1	19	core	chr_12	496847	500985	NA	GT62	CAZyme	NA	287.917507435673	GO:0000166	cluster-29	other	other	1116	Europe
ST99CH_1A5	g10790	OG0003249	1	19	core	chr_12	496847	500985	NA	GT62	CAZyme	NA	287.917507435673	GO:0003676	cluster-29	other	other	1116	Europe
ST99CH_1A5	g10791	OG0012355	1	6	accessory	chr_12	503193	504663	NA	NA	NA	NA	23.5536302844948	GO:0046872	cluster-29	other	other	426	Europe
ST99CH_1A5	g10792	OG0000128	2	19	core	chr_12	507024	508312	NA	NA	NA	NA	373.695825382236	NA	NA	NA	NA	392	Europe
ST99CH_1A5	g10793	OG0000128	2	19	core	chr_12	510938	512156	NA	NA	NA	NA	27.6993121801351	GO:0003824	NA	NA	NA	383	Europe
ST99CH_1A5	g10793	OG0000128	2	19	core	chr_12	510938	512156	NA	NA	NA	NA	27.6993121801351	GO:0006281	NA	NA	NA	383	Europe
ST99CH_1A5	g10793	OG0000128	2	19	core	chr_12	510938	512156	NA	NA	NA	NA	27.6993121801351	GO:0006284	NA	NA	NA	383	Europe
ST99CH_1A5	g10794	OG0003250	1	19	core	chr_12	512667	513266	NA	NA	NA	NA	184.270684074439	GO:0005750	NA	NA	NA	127	Europe
ST99CH_1A5	g10794	OG0003250	1	19	core	chr_12	512667	513266	NA	NA	NA	NA	184.270684074439	GO:0006122	NA	NA	NA	127	Europe
ST99CH_1A5	g10795	OG0003251	1	19	core	chr_12	513808	515016	NA	NA	NA	NA	61.3014876119271	GO:0055085	NA	NA	NA	402	Europe
ST99CH_1A5	g10796	OG0009634	1	18	accessory	chr_12	515632	516139	secreted	NA	NA	NA	0.46814594543478	NA	NA	NA	NA	112	Europe
ST99CH_1A5	g10797	OG0003252	1	19	core	chr_12	516532	517457	NA	NA	NA	NA	2.22753246926297	NA	NA	NA	NA	289	Europe
ST99CH_1A5	g10798	OG0003253	1	19	core	chr_12	518849	522005	secreted	GH3	CAZyme	NA	44.3080289542708	GO:0004553	NA	NA	NA	864	Europe
ST99CH_1A5	g10798	OG0003253	1	19	core	chr_12	518849	522005	secreted	GH3	CAZyme	NA	44.3080289542708	GO:0005975	NA	NA	NA	864	Europe
ST99CH_1A5	g10798	OG0003253	1	19	core	chr_12	518849	522005	secreted	GH3	CAZyme	NA	44.3080289542708	GO:0004553	NA	NA	NA	864	Europe
ST99CH_1A5	g10799	OG0003254	1	19	core	chr_12	522162	522609	NA	NA	NA	NA	52.1834539112904	NA	NA	NA	NA	107	Europe
ST99CH_1A5	g108	OG0010781	1	15	accessory	chr_1	461140	461538	secreted	NA	NA	effector	5.01162791916628	NA	NA	NA	NA	89	Europe
ST99CH_1A5	g1080	OG0001421	1	19	core	chr_1	3064657	3065814	NA	NA	NA	NA	31.2715688961422	NA	NA	NA	NA	300	Europe
ST99CH_1A5	g10800	OG0003255	1	19	core	chr_12	523183	524733	NA	NA	NA	NA	255.649873449842	GO:0003824	NA	NA	NA	516	Europe
ST99CH_1A5	g10800	OG0003255	1	19	core	chr_12	523183	524733	NA	NA	NA	NA	255.649873449842	GO:0008152	NA	NA	NA	516	Europe
ST99CH_1A5	g10801	OG0010282	1	17	accessory	chr_12	527460	528320	NA	NA	NA	NA	5.64674312814643	NA	NA	NA	NA	204	Europe
ST99CH_1A5	g10802	OG0009635	1	16	accessory	chr_12	528676	529710	NA	NA	NA	NA	2.38750833020576	NA	NA	NA	NA	344	Europe
ST99CH_1A5	g10803	OG0011750	1	5	accessory	chr_12	534241	535213	NA	NA	NA	NA	13.8759038142962	NA	NA	NA	NA	305	Europe
ST99CH_1A5	g10804	OG0003256	1	19	core	chr_12	540301	541815	NA	NA	NA	NA	10.2333648297289	GO:0006310	NA	NA	NA	486	Europe
ST99CH_1A5	g10804	OG0003256	1	19	core	chr_12	540301	541815	NA	NA	NA	NA	10.2333648297289	GO:0008026	NA	NA	NA	486	Europe
ST99CH_1A5	g10804	OG0003256	1	19	core	chr_12	540301	541815	NA	NA	NA	NA	10.2333648297289	GO:0003676	NA	NA	NA	486	Europe
ST99CH_1A5	g10804	OG0003256	1	19	core	chr_12	540301	541815	NA	NA	NA	NA	10.2333648297289	GO:0005524	NA	NA	NA	486	Europe
ST99CH_1A5	g10805	OG0003257	1	19	core	chr_12	542740	544318	NA	NA	NA	NA	24.4370747908398	GO:0016491	NA	NA	NA	475	Europe
ST99CH_1A5	g10805	OG0003257	1	19	core	chr_12	542740	544318	NA	NA	NA	NA	24.4370747908398	GO:0003824	NA	NA	NA	475	Europe
ST99CH_1A5	g10805	OG0003257	1	19	core	chr_12	542740	544318	NA	NA	NA	NA	24.4370747908398	GO:0010181	NA	NA	NA	475	Europe
ST99CH_1A5	g10805	OG0003257	1	19	core	chr_12	542740	544318	NA	NA	NA	NA	24.4370747908398	GO:0016491	NA	NA	NA	475	Europe
ST99CH_1A5	g10805	OG0003257	1	19	core	chr_12	542740	544318	NA	NA	NA	NA	24.4370747908398	GO:0055114	NA	NA	NA	475	Europe
ST99CH_1A5	g10806	OG0003258	1	19	core	chr_12	544716	545814	NA	NA	NA	NA	93.1942485106278	GO:0016788	NA	NA	NA	326	Europe
ST99CH_1A5	g10807	OG0003259	1	19	core	chr_12	546367	549189	NA	NA	NA	NA	1.59790936720809	NA	NA	NA	NA	940	Europe
ST99CH_1A5	g10808	OG0003260	1	19	core	chr_12	551643	552428	NA	NA	NA	NA	153.4094643647	GO:0003700	NA	NA	NA	240	Europe
ST99CH_1A5	g10808	OG0003260	1	19	core	chr_12	551643	552428	NA	NA	NA	NA	153.4094643647	GO:0006355	NA	NA	NA	240	Europe
ST99CH_1A5	g10808	OG0003260	1	19	core	chr_12	551643	552428	NA	NA	NA	NA	153.4094643647	GO:0043565	NA	NA	NA	240	Europe
ST99CH_1A5	g10809	OG0003261	1	19	core	chr_12	554301	555488	NA	NA	NA	NA	9.57960177831947	GO:0016021	NA	NA	NA	395	Europe
ST99CH_1A5	g10809	OG0003261	1	19	core	chr_12	554301	555488	NA	NA	NA	NA	9.57960177831947	GO:0051205	NA	NA	NA	395	Europe
ST99CH_1A5	g1081	OG0001422	1	19	core	chr_1	3066090	3067204	NA	NA	NA	NA	5.6047527599056	NA	NA	NA	NA	354	Europe
ST99CH_1A5	g10810	OG0003262	1	19	core	chr_12	555827	557543	NA	GT4	CAZyme	NA	120.419638290644	NA	NA	NA	NA	553	Europe
ST99CH_1A5	g10811	OG0003263	1	19	core	chr_12	557803	558282	NA	NA	NA	NA	0.16811862315555	NA	NA	NA	NA	159	Europe
ST99CH_1A5	g10812	OG0009636	1	18	accessory	chr_12	558669	559559	NA	NA	NA	NA	13.8191928160906	NA	NA	NA	NA	296	Europe
ST99CH_1A5	g10813	OG0003264	1	19	core	chr_12	560183	561061	NA	NA	NA	NA	22.1047761631623	NA	NA	NA	NA	292	Europe
ST99CH_1A5	g10814	OG0011385	1	12	accessory	chr_12	562908	563741	NA	NA	NA	NA	19.3488114738616	NA	NA	NA	NA	234	Europe
ST99CH_1A5	g10815	OG0003265	1	19	core	chr_12	590494	591371	NA	NA	NA	NA	596.359859579745	NA	NA	NA	NA	239	Europe
ST99CH_1A5	g10816	OG0010589	1	16	accessory	chr_12	593952	594331	secreted	NA	NA	effector	2.28245383450758	NA	NA	NA	NA	84	Europe
ST99CH_1A5	g10817	OG0011483	1	12	accessory	chr_12	595201	596161	NA	NA	NA	NA	0.798954683604046	NA	NA	NA	NA	278	Europe
ST99CH_1A5	g10818	OG0011611	1	11	accessory	chr_12	596301	596904	NA	NA	NA	NA	12.8158459865158	NA	NA	NA	NA	161	Europe
ST99CH_1A5	g10819	OG0003266	1	19	core	chr_12	598907	599468	secreted	NA	NA	effector	1081.64064089012	NA	NA	NA	NA	135	Europe
ST99CH_1A5	g1082	OG0001423	1	19	core	chr_1	3067840	3070449	NA	NA	NA	NA	90.3175204757707	GO:0005737	NA	NA	NA	869	Europe
ST99CH_1A5	g1082	OG0001423	1	19	core	chr_1	3067840	3070449	NA	NA	NA	NA	90.3175204757707	GO:0006887	NA	NA	NA	869	Europe
ST99CH_1A5	g1082	OG0001423	1	19	core	chr_1	3067840	3070449	NA	NA	NA	NA	90.3175204757707	GO:0048278	NA	NA	NA	869	Europe
ST99CH_1A5	g10820	OG0003267	1	19	core	chr_12	600282	601300	NA	NA	NA	NA	226.329080648663	NA	NA	NA	NA	286	Europe
ST99CH_1A5	g10821	OG0003268	1	19	core	chr_12	601984	604052	NA	NA	NA	NA	47.361658647847	GO:0003723	NA	NA	NA	505	Europe
ST99CH_1A5	g10821	OG0003268	1	19	core	chr_12	601984	604052	NA	NA	NA	NA	47.361658647847	GO:0005634	NA	NA	NA	505	Europe
ST99CH_1A5	g10821	OG0003268	1	19	core	chr_12	601984	604052	NA	NA	NA	NA	47.361658647847	GO:0003676	NA	NA	NA	505	Europe
ST99CH_1A5	g10822	OG0003269	1	19	core	chr_12	604300	605407	NA	NA	NA	NA	89.131270794292	GO:0008152	NA	NA	NA	328	Europe
ST99CH_1A5	g10822	OG0003269	1	19	core	chr_12	604300	605407	NA	NA	NA	NA	89.131270794292	GO:0016597	NA	NA	NA	328	Europe
ST99CH_1A5	g10822	OG0003269	1	19	core	chr_12	604300	605407	NA	NA	NA	NA	89.131270794292	GO:0003984	NA	NA	NA	328	Europe
ST99CH_1A5	g10822	OG0003269	1	19	core	chr_12	604300	605407	NA	NA	NA	NA	89.131270794292	GO:0009082	NA	NA	NA	328	Europe
ST99CH_1A5	g10823	OG0003270	1	19	core	chr_12	605651	606742	NA	NA	NA	NA	69.5843267523025	GO:0016743	NA	NA	NA	363	Europe
ST99CH_1A5	g10823	OG0003270	1	19	core	chr_12	605651	606742	NA	NA	NA	NA	69.5843267523025	GO:0006520	NA	NA	NA	363	Europe
ST99CH_1A5	g10823	OG0003270	1	19	core	chr_12	605651	606742	NA	NA	NA	NA	69.5843267523025	GO:0016597	NA	NA	NA	363	Europe
ST99CH_1A5	g10823	OG0003270	1	19	core	chr_12	605651	606742	NA	NA	NA	NA	69.5843267523025	GO:0016743	NA	NA	NA	363	Europe
ST99CH_1A5	g10823	OG0003270	1	19	core	chr_12	605651	606742	NA	NA	NA	NA	69.5843267523025	GO:0006520	NA	NA	NA	363	Europe
ST99CH_1A5	g10823	OG0003270	1	19	core	chr_12	605651	606742	NA	NA	NA	NA	69.5843267523025	GO:0016743	NA	NA	NA	363	Europe
ST99CH_1A5	g10824	OG0003271	1	19	core	chr_12	607353	608575	NA	NA	NA	NA	9.35199430410396	GO:0071949	NA	NA	NA	388	Europe
ST99CH_1A5	g10824	OG0003271	1	19	core	chr_12	607353	608575	NA	NA	NA	NA	9.35199430410396	GO:0016491	NA	NA	NA	388	Europe
ST99CH_1A5	g10824	OG0003271	1	19	core	chr_12	607353	608575	NA	NA	NA	NA	9.35199430410396	GO:0055114	NA	NA	NA	388	Europe
ST99CH_1A5	g10825	OG0003272	1	19	core	chr_12	609049	611803	NA	NA	NA	NA	146.533365473382	NA	NA	NA	NA	873	Europe
ST99CH_1A5	g10826	OG0003273	1	19	core	chr_12	613037	615413	NA	GT22	CAZyme	NA	9.57960177831947	GO:0016757	NA	NA	NA	689	Europe
ST99CH_1A5	g10827	OG0003274	1	19	core	chr_12	639291	640065	secreted	NA	NA	NA	106.796852008503	NA	NA	NA	NA	238	Europe
ST99CH_1A5	g10828	OG0003275	1	19	core	chr_12	640676	642862	NA	NA	NA	NA	94.8806425013493	GO:0004368	NA	NA	NA	728	Europe
ST99CH_1A5	g10828	OG0003275	1	19	core	chr_12	640676	642862	NA	NA	NA	NA	94.8806425013493	GO:0006072	NA	NA	NA	728	Europe
ST99CH_1A5	g10828	OG0003275	1	19	core	chr_12	640676	642862	NA	NA	NA	NA	94.8806425013493	GO:0009331	NA	NA	NA	728	Europe
ST99CH_1A5	g10828	OG0003275	1	19	core	chr_12	640676	642862	NA	NA	NA	NA	94.8806425013493	GO:0055114	NA	NA	NA	728	Europe
ST99CH_1A5	g10828	OG0003275	1	19	core	chr_12	640676	642862	NA	NA	NA	NA	94.8806425013493	GO:0016491	NA	NA	NA	728	Europe
ST99CH_1A5	g10828	OG0003275	1	19	core	chr_12	640676	642862	NA	NA	NA	NA	94.8806425013493	GO:0055114	NA	NA	NA	728	Europe
ST99CH_1A5	g10829	OG0003276	1	19	core	chr_12	643317	645098	NA	NA	NA	NA	39.48358303554	NA	NA	NA	NA	593	Europe
ST99CH_1A5	g1083	OG0001424	1	19	core	chr_1	3070952	3072994	secreted	NA	NA	NA	171.355245746526	GO:0006508	NA	NA	NA	567	Europe
ST99CH_1A5	g1083	OG0001424	1	19	core	chr_1	3070952	3072994	secreted	NA	NA	NA	171.355245746526	GO:0008236	NA	NA	NA	567	Europe
ST99CH_1A5	g10830	OG0003277	1	19	core	chr_12	645951	646378	NA	NA	NA	NA	16.6425007813804	NA	NA	NA	NA	121	Europe
ST99CH_1A5	g10831	OG0003278	1	19	core	chr_12	646495	649148	secreted	GH92	CAZyme	NA	40.0552185822122	GO:0003824	NA	NA	NA	809	Europe
ST99CH_1A5	g10831	OG0003278	1	19	core	chr_12	646495	649148	secreted	GH92	CAZyme	NA	40.0552185822122	GO:0003824	NA	NA	NA	809	Europe
ST99CH_1A5	g10831	OG0003278	1	19	core	chr_12	646495	649148	secreted	GH92	CAZyme	NA	40.0552185822122	GO:0005975	NA	NA	NA	809	Europe
ST99CH_1A5	g10831	OG0003278	1	19	core	chr_12	646495	649148	secreted	GH92	CAZyme	NA	40.0552185822122	GO:0030246	NA	NA	NA	809	Europe
ST99CH_1A5	g10832	OG0003279	1	19	core	chr_12	650307	653119	NA	NA	NA	NA	198.563807269698	NA	NA	NA	NA	823	Europe
ST99CH_1A5	g10833	OG0012468	1	6	accessory	chr_12	676723	677154	secreted	NA	NA	effector	1.16204613334064	NA	NA	NA	NA	77	Europe
ST99CH_1A5	g10834	OG0011790	1	10	accessory	chr_12	680755	681152	NA	NA	NA	NA	2.51941702932945	NA	NA	NA	NA	95	Europe
ST99CH_1A5	g10835	OG0003280	1	19	core	chr_12	681805	684417	NA	NA	NA	NA	60.1909147650005	GO:0003676	NA	NA	NA	848	Europe
ST99CH_1A5	g10836	OG0003281	1	19	core	chr_12	684774	686066	NA	NA	NA	NA	48.5569121138649	NA	NA	NA	NA	430	Europe
ST99CH_1A5	g10837	OG0003282	1	19	core	chr_12	686743	688533	NA	NA	NA	NA	59.539386834028	GO:0004672	NA	NA	NA	556	Europe
ST99CH_1A5	g10837	OG0003282	1	19	core	chr_12	686743	688533	NA	NA	NA	NA	59.539386834028	GO:0005524	NA	NA	NA	556	Europe
ST99CH_1A5	g10837	OG0003282	1	19	core	chr_12	686743	688533	NA	NA	NA	NA	59.539386834028	GO:0006468	NA	NA	NA	556	Europe
ST99CH_1A5	g10837	OG0003282	1	19	core	chr_12	686743	688533	NA	NA	NA	NA	59.539386834028	GO:0005524	NA	NA	NA	556	Europe
ST99CH_1A5	g10837	OG0003282	1	19	core	chr_12	686743	688533	NA	NA	NA	NA	59.539386834028	GO:0004672	NA	NA	NA	556	Europe
ST99CH_1A5	g10837	OG0003282	1	19	core	chr_12	686743	688533	NA	NA	NA	NA	59.539386834028	GO:0006468	NA	NA	NA	556	Europe
ST99CH_1A5	g10838	OG0003283	1	19	core	chr_12	689559	691299	NA	NA	NA	NA	104.347971642868	GO:0035556	NA	NA	NA	501	Europe
ST99CH_1A5	g10839	OG0003284	1	19	core	chr_12	696747	699764	NA	NA	NA	NA	55.5446770147912	NA	NA	NA	NA	872	Europe
ST99CH_1A5	g1084	OG0001425	1	19	core	chr_1	3073343	3074529	NA	NA	NA	NA	97.1855142405585	GO:0016765	NA	NA	NA	349	Europe
ST99CH_1A5	g10840	OG0003285	1	19	core	chr_12	699801	700250	NA	NA	NA	NA	12.5116031144883	NA	NA	NA	NA	149	Europe
ST99CH_1A5	g10841	OG0003286	1	19	core	chr_12	700717	702090	NA	NA	NA	NA	115.072697746276	GO:0004177	NA	NA	NA	457	Europe
ST99CH_1A5	g10841	OG0003286	1	19	core	chr_12	700717	702090	NA	NA	NA	NA	115.072697746276	GO:0006508	NA	NA	NA	457	Europe
ST99CH_1A5	g10841	OG0003286	1	19	core	chr_12	700717	702090	NA	NA	NA	NA	115.072697746276	GO:0008235	NA	NA	NA	457	Europe
ST99CH_1A5	g10842	OG0003287	1	19	core	chr_12	703194	704678	NA	NA	NA	NA	145.728121259309	GO:0005524	NA	NA	NA	448	Europe
ST99CH_1A5	g10842	OG0003287	1	19	core	chr_12	703194	704678	NA	NA	NA	NA	145.728121259309	GO:0004672	NA	NA	NA	448	Europe
ST99CH_1A5	g10842	OG0003287	1	19	core	chr_12	703194	704678	NA	NA	NA	NA	145.728121259309	GO:0006468	NA	NA	NA	448	Europe
ST99CH_1A5	g10842	OG0003287	1	19	core	chr_12	703194	704678	NA	NA	NA	NA	145.728121259309	GO:0004672	NA	NA	NA	448	Europe
ST99CH_1A5	g10842	OG0003287	1	19	core	chr_12	703194	704678	NA	NA	NA	NA	145.728121259309	GO:0005524	NA	NA	NA	448	Europe
ST99CH_1A5	g10842	OG0003287	1	19	core	chr_12	703194	704678	NA	NA	NA	NA	145.728121259309	GO:0006468	NA	NA	NA	448	Europe
ST99CH_1A5	g10843	OG0003288	1	19	core	chr_12	705873	707900	NA	NA	NA	NA	0	NA	NA	NA	NA	675	Europe
ST99CH_1A5	g10844	OG0003289	1	19	core	chr_12	708435	710408	NA	NA	NA	NA	38.5200850051778	NA	NA	NA	NA	657	Europe
ST99CH_1A5	g10845	OG0009637	1	18	accessory	chr_12	711352	714837	NA	NA	NA	NA	36.3411207719077	GO:0006298	NA	NA	NA	1161	Europe
ST99CH_1A5	g10845	OG0009637	1	18	accessory	chr_12	711352	714837	NA	NA	NA	NA	36.3411207719077	GO:0007131	NA	NA	NA	1161	Europe
ST99CH_1A5	g10845	OG0009637	1	18	accessory	chr_12	711352	714837	NA	NA	NA	NA	36.3411207719077	GO:0032300	NA	NA	NA	1161	Europe
ST99CH_1A5	g10845	OG0009637	1	18	accessory	chr_12	711352	714837	NA	NA	NA	NA	36.3411207719077	GO:0005524	NA	NA	NA	1161	Europe
ST99CH_1A5	g10845	OG0009637	1	18	accessory	chr_12	711352	714837	NA	NA	NA	NA	36.3411207719077	GO:0006298	NA	NA	NA	1161	Europe
ST99CH_1A5	g10846	OG0003290	1	19	core	chr_12	715415	716747	NA	NA	NA	NA	48.8940779708105	NA	NA	NA	NA	424	Europe
ST99CH_1A5	g10847	OG0003291	1	19	core	chr_12	717458	718109	secreted	NA	NA	NA	118.086699389615	NA	NA	NA	NA	163	Europe
ST99CH_1A5	g10848	OG0003292	1	19	core	chr_12	718847	720408	NA	NA	NA	NA	22.8059580909544	GO:0000340	NA	NA	NA	500	Europe
ST99CH_1A5	g10848	OG0003292	1	19	core	chr_12	718847	720408	NA	NA	NA	NA	22.8059580909544	GO:0003729	NA	NA	NA	500	Europe
ST99CH_1A5	g10848	OG0003292	1	19	core	chr_12	718847	720408	NA	NA	NA	NA	22.8059580909544	GO:0000166	NA	NA	NA	500	Europe
ST99CH_1A5	g10849	OG0003293	1	19	core	chr_12	721297	722124	NA	NA	NA	NA	17.0514462130389	GO:0001104	NA	NA	NA	257	Europe
ST99CH_1A5	g10849	OG0003293	1	19	core	chr_12	721297	722124	NA	NA	NA	NA	17.0514462130389	GO:0006357	NA	NA	NA	257	Europe
[truncated: 198,000+ more rows]

## Sheet: Table S2
Table S2: List of the genes encoding Major Facilitator Superfamily domains (IPR036259)
isolate	gene	orthogroup	pangenome category	chr	start	stop
ST99CH_1A5	g10010	OG0009518	accessory	chr_10	1524975	1526626
ST99CH_1A5	g10022	OG0009528	accessory	chr_10	1566282	1567930
ST99CH_1A5	g10081	OG0000017	core	chr_10	1731728	1732631
ST99CH_1A5	g10082	OG0000017	core	chr_10	1742395	1742961
ST99CH_1A5	g10109	OG0000368	core	chr_11	76645	78591
ST99CH_1A5	g10185	OG0002812	core	chr_11	294181	296436
ST99CH_1A5	g10216	OG0002834	core	chr_11	376796	378583
ST99CH_1A5	g10242	OG0002856	core	chr_11	454991	456646
ST99CH_1A5	g10313	OG0002906	core	chr_11	644092	645688
ST99CH_1A5	g10314	OG0002907	core	chr_11	647709	649383
ST99CH_1A5	g10357	OG0010527	accessory	chr_11	780128	781832
ST99CH_1A5	g10387	OG0002947	core	chr_11	848486	850252
ST99CH_1A5	g10398	OG0002954	core	chr_11	881846	883699
ST99CH_1A5	g10507	OG0003046	core	chr_11	1178981	1180621
ST99CH_1A5	g10563	OG0003091	core	chr_11	1355441	1357675
ST99CH_1A5	g10576	OG0003100	core	chr_11	1407656	1409600
ST99CH_1A5	g10626	OG0009613	accessory	chr_11	1554333	1556097
ST99CH_1A5	g10665	OG0003153	core	chr_12	132457	135331
ST99CH_1A5	g10677	OG0003161	core	chr_12	167801	169556
ST99CH_1A5	g10680	OG0003164	core	chr_12	180059	181879
ST99CH_1A5	g10682	OG0003166	core	chr_12	185665	187131
ST99CH_1A5	g1073	OG0001415	core	chr_1	3041810	3043940
ST99CH_1A5	g10743	OG0003213	core	chr_12	349030	350602
ST99CH_1A5	g10754	OG0003220	core	chr_12	392221	393954
ST99CH_1A5	g10946	OG0003372	core	chr_12	1003099	1004951
ST99CH_1A5	g10990	OG0003405	core	chr_12	1115036	1116704
ST99CH_1A5	g11112	OG0010591	accessory	chr_13	18881	20770
ST99CH_1A5	g11128	OG0003507	core	chr_13	90440	92260
ST99CH_1A5	g11141	OG0003517	core	chr_13	115699	117174
ST99CH_1A5	g11166	OG0003534	core	chr_13	196223	197988
ST99CH_1A5	g11173	OG0003539	core	chr_13	214513	216143
ST99CH_1A5	g11182	OG0010296	accessory	chr_13	243380	245297
ST99CH_1A5	g11185	OG0003548	core	chr_13	251961	253931
ST99CH_1A5	g11204	OG0003565	core	chr_13	293759	295714
ST99CH_1A5	g11220	OG0003575	core	chr_13	329599	331942
ST99CH_1A5	g11246	OG0003598	core	chr_13	387900	389942
ST99CH_1A5	g1126	OG0001461	core	chr_1	3185221	3186756
ST99CH_1A5	g11278	OG0003620	core	chr_13	513296	515179
ST99CH_1A5	g11304	OG0003644	core	chr_13	573837	575261
ST99CH_1A5	g11328	OG0003664	core	chr_13	631179	633395
ST99CH_1A5	g11384	OG0009675	accessory	chr_13	834056	835728
ST99CH_1A5	g11456	OG0003758	core	chr_13	1064130	1065729
ST99CH_1A5	g11463	OG0003763	core	chr_13	1092903	1094719
ST99CH_1A5	g11466	OG0003766	core	chr_13	1100051	1101871
ST99CH_1A5	g11468	OG0000398	core	chr_13	1105723	1107018
ST99CH_1A5	g11554	OG0012267	accessory	chr_14	407586	407987
ST99CH_1A5	g1279	OG0001591	core	chr_1	3572371	3575158
ST99CH_1A5	g1280	OG0014746	singleton	chr_1	3575752	3577548
ST99CH_1A5	g134	OG0011369	accessory	chr_1	558177	559005
ST99CH_1A5	g1344	OG0001647	core	chr_1	3742014	3744273
ST99CH_1A5	g1433	OG0001718	core	chr_1	3976523	3978214
ST99CH_1A5	g1468	OG0001748	core	chr_1	4075235	4077476
ST99CH_1A5	g1478	OG0001758	core	chr_1	4093289	4095209
ST99CH_1A5	g1504	OG0009466	accessory	chr_1	4156992	4158490
ST99CH_1A5	g1544	OG0001817	core	chr_1	4300458	4302702
ST99CH_1A5	g1549	OG0001822	core	chr_1	4322280	4324160
ST99CH_1A5	g1577	OG0001845	core	chr_1	4385971	4388379
ST99CH_1A5	g1631	OG0001894	core	chr_1	4515592	4517389
ST99CH_1A5	g1653	OG0001913	core	chr_1	4630899	4632637
ST99CH_1A5	g1700	OG0001959	core	chr_1	4752550	4754244
ST99CH_1A5	g1718	OG0001974	core	chr_1	4788282	4789193
ST99CH_1A5	g1732	OG0001987	core	chr_1	4845120	4850290
ST99CH_1A5	g1771	OG0002025	core	chr_1	4937706	4940052
ST99CH_1A5	g1779	OG0002032	core	chr_1	4965047	4967623
ST99CH_1A5	g1796	OG0002043	core	chr_1	5005043	5006775
ST99CH_1A5	g1874	OG0002112	core	chr_1	5246412	5248281
ST99CH_1A5	g1912	OG0002148	core	chr_1	5351610	5353073
ST99CH_1A5	g1918	OG0002154	core	chr_1	5374187	5377220
ST99CH_1A5	g1953	OG0002180	core	chr_1	5469672	5471394
ST99CH_1A5	g1960	OG0002187	core	chr_1	5484999	5486807
ST99CH_1A5	g2012	OG0002231	core	chr_1	5601750	5603495
ST99CH_1A5	g2015	OG0002234	core	chr_1	5606976	5609025
ST99CH_1A5	g2022	OG0002240	core	chr_1	5625194	5626849
ST99CH_1A5	g2026	OG0002244	core	chr_1	5635451	5637132
ST99CH_1A5	g2045	OG0002257	core	chr_1	5691248	5693353
ST99CH_1A5	g2159	OG0002357	core	chr_1	5995250	5996825
ST99CH_1A5	g2180	OG0000516	accessory	chr_2	26447	27798
ST99CH_1A5	g2296	OG0000268	core	chr_2	445671	446944
ST99CH_1A5	g2349	OG0003898	core	chr_2	581787	583509
ST99CH_1A5	g2439	OG0003975	core	chr_2	828003	829954
ST99CH_1A5	g2487	OG0004017	core	chr_2	953221	954990
ST99CH_1A5	g2489	OG0004018	core	chr_2	957355	959000
ST99CH_1A5	g2502	OG0011338	accessory	chr_2	1033337	1034851
ST99CH_1A5	g2587	OG0004101	core	chr_2	1245321	1247471
ST99CH_1A5	g2611	OG0004124	core	chr_2	1309514	1311393
ST99CH_1A5	g2639	OG0009711	accessory	chr_2	1376905	1378640
ST99CH_1A5	g2690	OG0004196	core	chr_2	1550590	1552383
ST99CH_1A5	g2703	OG0000179	core	chr_2	1590550	1591804
ST99CH_1A5	g2704	OG0000407	core	chr_2	1592131	1593044
ST99CH_1A5	g2748	OG0004248	core	chr_2	1737891	1739807
ST99CH_1A5	g2754	OG0000408	accessory	chr_2	1750517	1752708
ST99CH_1A5	g2821	OG0004305	core	chr_2	1973961	1975845
ST99CH_1A5	g2825	OG0004309	core	chr_2	1991723	1993356
ST99CH_1A5	g2859	OG0000133	core	chr_2	2070177	2074197
ST99CH_1A5	g2924	OG0004386	core	chr_2	2249253	2251107
ST99CH_1A5	g2993	OG0004445	core	chr_2	2419605	2421476
ST99CH_1A5	g30	OG0000543	core	chr_1	166909	169062
ST99CH_1A5	g3031	OG0004477	core	chr_2	2538600	2540631
ST99CH_1A5	g308	OG0000751	core	chr_1	1032276	1034111
ST99CH_1A5	g3096	OG0004538	core	chr_2	2714576	2723023
ST99CH_1A5	g310	OG0000753	core	chr_1	1036307	1038289
ST99CH_1A5	g3130	OG0004564	core	chr_2	2813840	2815424
ST99CH_1A5	g3140	OG0004571	core	chr_2	2839647	2841361
ST99CH_1A5	g3172	OG0004598	core	chr_2	2904124	2906106
ST99CH_1A5	g3199	OG0004622	core	chr_2	2982137	2983940
ST99CH_1A5	g3201	OG0004624	core	chr_2	2986660	2988331
ST99CH_1A5	g3251	OG0004671	core	chr_2	3116224	3117954
ST99CH_1A5	g3326	OG0000135	core	chr_2	3369479	3371371
ST99CH_1A5	g3348	OG0004741	core	chr_2	3432757	3434469
ST99CH_1A5	g3371	OG0009754	accessory	chr_2	3487832	3488725
ST99CH_1A5	g3395	OG0004775	core	chr_2	3548129	3549779
ST99CH_1A5	g3458	OG0004810	core	chr_3	99299	101008
ST99CH_1A5	g3492	OG0004837	core	chr_3	200963	202804
ST99CH_1A5	g3506	OG0004850	core	chr_3	227314	229162
ST99CH_1A5	g3599	OG0004921	core	chr_3	534952	537103
ST99CH_1A5	g3626	OG0004941	core	chr_3	656661	658365
ST99CH_1A5	g363	OG0000794	core	chr_1	1180152	1181838
ST99CH_1A5	g3666	OG0004977	core	chr_3	766081	767901
ST99CH_1A5	g3675	OG0000432	core	chr_3	916997	917857
ST99CH_1A5	g3681	OG0004990	core	chr_3	928524	930303
ST99CH_1A5	g3684	OG0004993	core	chr_3	938828	940408
ST99CH_1A5	g3748	OG0005047	core	chr_3	1191444	1193146
ST99CH_1A5	g3842	OG0005126	core	chr_3	1406546	1408261
ST99CH_1A5	g3847	OG0005130	core	chr_3	1415822	1417593
ST99CH_1A5	g3888	OG0005163	core	chr_3	1520873	1523238
ST99CH_1A5	g3900	OG0005174	core	chr_3	1548908	1550299
ST99CH_1A5	g3971	OG0005229	core	chr_3	1752038	1754773
ST99CH_1A5	g3991	OG0005246	core	chr_3	1820047	1822050
ST99CH_1A5	g407	OG0000834	core	chr_1	1296053	1298311
ST99CH_1A5	g4098	OG0005333	core	chr_3	2208563	2210005
ST99CH_1A5	g4131	OG0005357	core	chr_3	2307734	2309487
ST99CH_1A5	g4196	OG0005406	core	chr_3	2508846	2510374
ST99CH_1A5	g4213	OG0005421	core	chr_3	2540648	2542408
ST99CH_1A5	g4333	OG0005526	core	chr_3	2931272	2933229
ST99CH_1A5	g434	OG0000859	core	chr_1	1369749	1371330
ST99CH_1A5	g4349	OG0005541	core	chr_3	2982892	2984818
ST99CH_1A5	g4353	OG0005545	core	chr_3	2990391	2992221
ST99CH_1A5	g4405	OG0005582	core	chr_3	3140226	3142028
ST99CH_1A5	g4413	OG0005589	core	chr_3	3161496	3163139
ST99CH_1A5	g4447	OG0005621	core	chr_3	3262176	3263991
ST99CH_1A5	g4456	OG0005630	core	chr_3	3281279	3283082
ST99CH_1A5	g451	OG0000875	core	chr_1	1411190	1413121
ST99CH_1A5	g4554	OG0005704	core	chr_3	3541781	3544057
ST99CH_1A5	g4570	OG0000444	core	chr_3	3583256	3584715
ST99CH_1A5	g4574	OG0005719	core	chr_3	3592121	3594092
ST99CH_1A5	g4613	OG0005750	core	chr_4	49918	51926
ST99CH_1A5	g4615	OG0005752	core	chr_4	58542	60704
ST99CH_1A5	g4618	OG0005755	core	chr_4	67716	69245
ST99CH_1A5	g4663	OG0005786	core	chr_4	338847	340853
ST99CH_1A5	g4672	OG0005793	core	chr_4	361789	364842
ST99CH_1A5	g4688	OG0005808	core	chr_4	398070	399980
ST99CH_1A5	g470	OG0000892	core	chr_1	1461221	1463134
ST99CH_1A5	g4744	OG0005863	core	chr_4	593380	595554
ST99CH_1A5	g4793	OG0005904	core	chr_4	722092	723990
ST99CH_1A5	g4806	OG0005909	core	chr_4	757228	759351
ST99CH_1A5	g4823	OG0005921	core	chr_4	801348	803138
ST99CH_1A5	g4875	OG0000450	core	chr_4	948818	950838
ST99CH_1A5	g4884	OG0005971	core	chr_4	973551	975853
ST99CH_1A5	g5025	OG0006096	core	chr_4	1372969	1374926
ST99CH_1A5	g5028	OG0006099	core	chr_4	1383004	1384640
ST99CH_1A5	g5045	OG0006109	core	chr_4	1451981	1454073
ST99CH_1A5	g5104	OG0006160	core	chr_4	1724435	1728392
ST99CH_1A5	g5128	OG0009850	accessory	chr_4	1775484	1779293
ST99CH_1A5	g514	OG0000929	core	chr_1	1582794	1584942
ST99CH_1A5	g5148	OG0006190	core	chr_4	1829390	1831097
ST99CH_1A5	g5178	OG0006216	core	chr_4	1919962	1921743
ST99CH_1A5	g5180	OG0006218	core	chr_4	1926585	1928818
ST99CH_1A5	g5257	OG0006278	core	chr_4	2131220	2133195
ST99CH_1A5	g5274	OG0006288	core	chr_4	2176846	2178783
ST99CH_1A5	g5281	OG0006294	core	chr_4	2191884	2194591
ST99CH_1A5	g5365	OG0006357	core	chr_4	2432756	2434858
ST99CH_1A5	g5439	OG0006422	core	chr_4	2654658	2656539
ST99CH_1A5	g5497	OG0006454	core	chr_4	2820428	2822059
ST99CH_1A5	g5525	OG0006476	core	chr_4	2916218	2918104
ST99CH_1A5	g5533	OG0010413	accessory	chr_4	2938775	2940285
ST99CH_1A5	g5539	OG0006485	core	chr_5	64056	65915
ST99CH_1A5	g5578	OG0006518	core	chr_5	210730	212520
ST99CH_1A5	g5599	OG0006531	core	chr_5	280377	282179
ST99CH_1A5	g56	OG0000564	core	chr_1	253869	255554
ST99CH_1A5	g5660	OG0006567	core	chr_5	462589	464574
ST99CH_1A5	g570	OG0000982	core	chr_1	1725526	1727567
ST99CH_1A5	g5751	OG0006619	core	chr_5	745325	747182
ST99CH_1A5	g5753	OG0006621	core	chr_5	751975	753758
ST99CH_1A5	g5845	OG0000473	core	chr_5	1047407	1048927
ST99CH_1A5	g590	OG0000328	core	chr_1	1769778	1771369
ST99CH_1A5	g5942	OG0006785	core	chr_5	1284263	1286178
ST99CH_1A5	g6087	OG0006911	core	chr_5	1647569	1649337
ST99CH_1A5	g6116	OG0006940	core	chr_5	1724327	1725789
ST99CH_1A5	g6192	OG0006994	core	chr_5	1924881	1926783
ST99CH_1A5	g6215	OG0007007	core	chr_5	1988958	1990975
ST99CH_1A5	g6243	OG0000017	core	chr_5	2055199	2057127
ST99CH_1A5	g6283	OG0007057	core	chr_5	2170675	2172487
ST99CH_1A5	g6285	OG0009923	accessory	chr_5	2175700	2177599
ST99CH_1A5	g6319	OG0007087	core	chr_5	2286522	2288446
ST99CH_1A5	g6320	OG0007088	core	chr_5	2289997	2291170
ST99CH_1A5	g635	OG0001030	core	chr_1	1882418	1885405
ST99CH_1A5	g6363	OG0007122	core	chr_5	2398584	2399046
ST99CH_1A5	g6364	OG0009930	accessory	chr_5	2399565	2400149
ST99CH_1A5	g6421	OG0000226	core	chr_5	2573033	2575730
ST99CH_1A5	g6459	OG0009935	accessory	chr_6	36928	39777
ST99CH_1A5	g6461	OG0009936	accessory	chr_6	44961	47115
ST99CH_1A5	g6478	OG0007196	core	chr_6	92318	94220
ST99CH_1A5	g6500	OG0007211	core	chr_6	160387	162552
ST99CH_1A5	g6518	OG0007224	core	chr_6	241903	243481
ST99CH_1A5	g6531	OG0007233	core	chr_6	275911	277612
ST99CH_1A5	g6548	OG0007247	core	chr_6	334840	336322
ST99CH_1A5	g6590	OG0007284	core	chr_6	543048	544882
ST99CH_1A5	g6668	OG0007330	core	chr_6	810970	814630
ST99CH_1A5	g6694	OG0007354	core	chr_6	874635	876325
ST99CH_1A5	g6741	OG0007398	core	chr_6	997217	999309
ST99CH_1A5	g6742	OG0007399	core	chr_6	1000316	1001941
ST99CH_1A5	g6797	OG0010445	accessory	chr_6	1151200	1152091
ST99CH_1A5	g6807	OG0007454	core	chr_6	1175825	1177363
ST99CH_1A5	g6858	OG0007497	core	chr_6	1339631	1341589
ST99CH_1A5	g691	OG0001077	core	chr_1	2004226	2006207
ST99CH_1A5	g6930	OG0007557	core	chr_6	1609208	1610670
ST99CH_1A5	g694	OG0001080	core	chr_1	2015253	2017257
ST99CH_1A5	g7059	OG0007663	core	chr_6	2026157	2028119
ST99CH_1A5	g7068	OG0007671	core	chr_6	2112312	2114130
ST99CH_1A5	g712	OG0000113	core	chr_1	2073627	2075288
ST99CH_1A5	g7160	OG0007735	core	chr_6	2358025	2359634
ST99CH_1A5	g7172	OG0007745	core	chr_6	2403719	2407711
ST99CH_1A5	g7175	OG0007746	core	chr_6	2412195	2413865
ST99CH_1A5	g7191	OG0007759	core	chr_6	2451147	2452911
ST99CH_1A5	g7224	OG0000489	core	chr_7	55695	57687
ST99CH_1A5	g7228	OG0007785	core	chr_7	76914	78820
ST99CH_1A5	g7280	OG0007822	core	chr_7	257845	259723
ST99CH_1A5	g7367	OG0007895	core	chr_7	499572	501241
ST99CH_1A5	g7370	OG0007896	core	chr_7	505227	507467
ST99CH_1A5	g7372	OG0007897	core	chr_7	508917	510658
ST99CH_1A5	g7393	OG0007918	core	chr_7	559117	561096
ST99CH_1A5	g7466	OG0007976	core	chr_7	771849	773891
ST99CH_1A5	g752	OG0001130	core	chr_1	2167733	2169236
ST99CH_1A5	g7585	OG0000160	core	chr_7	1154608	1155341
ST99CH_1A5	g7586	OG0000160	core	chr_7	1160239	1161318
ST99CH_1A5	g7588	OG0008076	core	chr_7	1165080	1166724
ST99CH_1A5	g761	OG0001139	core	chr_1	2192091	2194199
ST99CH_1A5	g7722	OG0008191	core	chr_7	1571649	1573437
ST99CH_1A5	g7752	OG0000292	core	chr_7	1638249	1640093
ST99CH_1A5	g7759	OG0008216	core	chr_7	1687664	1689292
ST99CH_1A5	g778	OG0001156	core	chr_1	2227066	2229737
ST99CH_1A5	g7791	OG0008244	core	chr_7	1823785	1825884
ST99CH_1A5	g804	OG0001179	core	chr_1	2296678	2298259
ST99CH_1A5	g8046	OG0010139	accessory	chr_7	2500801	2502835
ST99CH_1A5	g8071	OG0008279	core	chr_8	20760	22531
ST99CH_1A5	g8084	OG0008290	core	chr_8	54427	56317
ST99CH_1A5	g8087	OG0008293	core	chr_8	62224	63870
ST99CH_1A5	g8096	OG0008298	core	chr_8	90967	92817
ST99CH_1A5	g8101	OG0008302	core	chr_8	99517	101133
ST99CH_1A5	g816	OG0001190	core	chr_1	2327747	2328460
ST99CH_1A5	g8168	OG0008356	core	chr_8	278371	280180
ST99CH_1A5	g8343	OG0008493	core	chr_8	775418	777109
ST99CH_1A5	g8352	OG0008501	core	chr_8	793076	794728
ST99CH_1A5	g8353	OG0008502	core	chr_8	796598	798452
ST99CH_1A5	g8357	OG0008506	core	chr_8	804609	806509
ST99CH_1A5	g8390	OG0008535	core	chr_8	893726	895380
ST99CH_1A5	g8451	OG0008590	core	chr_8	1035092	1036523
ST99CH_1A5	g8479	OG0008614	core	chr_8	1097447	1099114
ST99CH_1A5	g8480	OG0008615	core	chr_8	1100523	1102554
ST99CH_1A5	g8500	OG0008633	core	chr_8	1140180	1141810
ST99CH_1A5	g8550	OG0008674	core	chr_8	1313078	1314830
ST99CH_1A5	g8582	OG0008700	core	chr_8	1421851	1423876
ST99CH_1A5	g8626	OG0010176	accessory	chr_8	1544388	1546401
ST99CH_1A5	g8683	OG0008782	core	chr_8	1690636	1692283
ST99CH_1A5	g8719	OG0008807	core	chr_8	1825717	1827375
ST99CH_1A5	g872	OG0001236	core	chr_1	2499523	2500974
ST99CH_1A5	g8721	OG0008809	core	chr_8	1830456	1832770
ST99CH_1A5	g8745	OG0008825	core	chr_8	1884089	1885884
ST99CH_1A5	g8813	OG0008878	core	chr_8	2124749	2126443
ST99CH_1A5	g8832	OG0008896	core	chr_8	2213120	2214556
ST99CH_1A5	g8850	OG0008907	core	chr_9	56241	58264
ST99CH_1A5	g8924	OG0008954	core	chr_9	317611	319357
ST99CH_1A5	g8985	OG0008997	core	chr_9	525919	527809
ST99CH_1A5	g9004	OG0009011	core	chr_9	583464	585403
ST99CH_1A5	g9008	OG0009014	core	chr_9	590441	591979
ST99CH_1A5	g9011	OG0011798	accessory	chr_9	596809	597948
ST99CH_1A5	g9012	OG0011798	accessory	chr_9	597974	598815
ST99CH_1A5	g9068	OG0009058	core	chr_9	730540	732447
ST99CH_1A5	g9076	OG0009065	core	chr_9	754976	756678
ST99CH_1A5	g9085	OG0009072	core	chr_9	789018	790854
ST99CH_1A5	g9116	OG0009099	core	chr_9	873554	875146
ST99CH_1A5	g9123	OG0009105	core	chr_9	888040	889602
ST99CH_1A5	g9239	OG0009191	core	chr_9	1202366	1205537
ST99CH_1A5	g9257	OG0009205	core	chr_9	1267949	1269118
ST99CH_1A5	g9274	OG0009219	core	chr_9	1317399	1319240
ST99CH_1A5	g9300	OG0009237	core	chr_9	1410732	1412449
ST99CH_1A5	g9344	OG0009273	core	chr_9	1552020	1553940
ST99CH_1A5	g9353	OG0009282	core	chr_9	1573880	1575615
ST99CH_1A5	g9421	OG0009338	core	chr_9	1785691	1787215
ST99CH_1A5	g9454	OG0009366	core	chr_9	1874202	1876247
ST99CH_1A5	g9547	OG0000171	core	chr_10	264364	266080
ST99CH_1A5	g9592	OG0002427	core	chr_10	386461	388555
ST99CH_1A5	g9664	OG0002477	core	chr_10	606630	608344
ST99CH_1A5	g9669	OG0002481	core	chr_10	642576	644362
ST99CH_1A5	g9699	OG0002503	core	chr_10	765157	767876
ST99CH_1A5	g9704	OG0002508	core	chr_10	780770	782017
ST99CH_1A5	g9705	OG0014748	singleton	chr_10	782044	782716
ST99CH_1A5	g9725	OG0002525	core	chr_10	825453	827112
ST99CH_1A5	g9768	OG0002563	core	chr_10	929995	931843
ST99CH_1A5	g98	OG0000594	core	chr_1	434994	436487
ST99CH_1A5	g9844	OG0002626	core	chr_10	1113584	1115251
ST99CH_1A5	g9884	OG0002663	core	chr_10	1204592	1206345
ST99CH_1A5	g9918	OG0010804	accessory	chr_10	1279329	1281254
ST99CH_1A5	g9935	OG0002705	core	chr_10	1324043	1326029
ST99CH_1A5	g9975	OG0002729	core	chr_10	1439465	1441714
ST99CH_1E4	g10016	OG0002705	core	chr_10	1379773	1381759
ST99CH_1E4	g10048	OG0002729	core	chr_10	1486692	1488951
ST99CH_1E4	g10081	OG0009518	accessory	chr_10	1577638	1579289
ST99CH_1E4	g10093	OG0009528	accessory	chr_10	1613314	1614962
ST99CH_1E4	g10157	OG0000017	core	chr_10	1817275	1819175
ST99CH_1E4	g10176	OG0000368	core	chr_11	82407	84353
ST99CH_1E4	g10250	OG0002812	core	chr_11	376916	379170
ST99CH_1E4	g10279	OG0002834	core	chr_11	449055	450842
ST99CH_1E4	g10304	OG0002856	core	chr_11	530984	532639
ST99CH_1E4	g10374	OG0002906	core	chr_11	711504	713100
ST99CH_1E4	g10375	OG0002907	core	chr_11	715128	716802
ST99CH_1E4	g10418	OG0010527	accessory	chr_11	836753	838459
ST99CH_1E4	g10430	OG0002947	core	chr_11	871577	873343
ST99CH_1E4	g10439	OG0002954	core	chr_11	914264	916116
ST99CH_1E4	g10555	OG0003046	core	chr_11	1210515	1212152
ST99CH_1E4	g10610	OG0003091	core	chr_11	1371880	1374113
ST99CH_1E4	g10621	OG0003100	core	chr_11	1406923	1408867
ST99CH_1E4	g10695	OG0003153	core	chr_12	81130	84004
ST99CH_1E4	g10709	OG0003161	core	chr_12	127434	129189
ST99CH_1E4	g10712	OG0003164	core	chr_12	133098	134918
ST99CH_1E4	g10714	OG0003166	core	chr_12	140687	142153
ST99CH_1E4	g10772	OG0003213	core	chr_12	313448	315020
ST99CH_1E4	g10781	OG0003220	core	chr_12	381360	383092
ST99CH_1E4	g1086	OG0001415	core	chr_1	3130680	3132810
ST99CH_1E4	g10970	OG0003372	core	chr_12	1004374	1006219
ST99CH_1E4	g11010	OG0003405	core	chr_12	1125320	1126988
ST99CH_1E4	g11147	OG0003507	core	chr_13	40642	42462
ST99CH_1E4	g11159	OG0003517	core	chr_13	65265	66740
ST99CH_1E4	g11184	OG0003534	core	chr_13	139627	141390
ST99CH_1E4	g11190	OG0003539	core	chr_13	157483	159113
ST99CH_1E4	g11200	OG0010296	accessory	chr_13	183356	185273
ST99CH_1E4	g11203	OG0003548	core	chr_13	191949	193919
ST99CH_1E4	g11222	OG0003565	core	chr_13	240020	241975
ST99CH_1E4	g11239	OG0003575	core	chr_13	277628	279972
ST99CH_1E4	g11268	OG0003598	core	chr_13	345837	347879
ST99CH_1E4	g11300	OG0003620	core	chr_13	432237	434120
ST99CH_1E4	g11329	OG0003644	core	chr_13	492268	493689
ST99CH_1E4	g11354	OG0003664	core	chr_13	549770	552001
ST99CH_1E4	g1137	OG0001461	core	chr_1	3268860	3270395
ST99CH_1E4	g11418	OG0009675	accessory	chr_13	778617	780292
ST99CH_1E4	g11494	OG0003758	core	chr_13	969774	971373
ST99CH_1E4	g11502	OG0003763	core	chr_13	1006463	1008279
ST99CH_1E4	g11505	OG0003766	core	chr_13	1013605	1015377
ST99CH_1E4	g11507	OG0000398	core	chr_13	1019665	1020960
ST99CH_1E4	g11587	OG0012267	accessory	chr_14	313666	314772
ST99CH_1E4	g1281	OG0001591	core	chr_1	3624912	3630089
ST99CH_1E4	g131	OG0000025	core	chr_1	447431	450355
ST99CH_1E4	g1348	OG0001647	core	chr_1	3811139	3813398
ST99CH_1E4	g1435	OG0001718	core	chr_1	4065360	4067045
ST99CH_1E4	g1472	OG0001748	core	chr_1	4169655	4171896
ST99CH_1E4	g1482	OG0001758	core	chr_1	4187669	4189589
ST99CH_1E4	g1507	OG0009466	accessory	chr_1	4254169	4254966
ST99CH_1E4	g1510	OG0014790	singleton	chr_1	4266946	4267476
ST99CH_1E4	g1551	OG0001817	core	chr_1	4368132	4370380
ST99CH_1E4	g1557	OG0001822	core	chr_1	4384258	4386138
ST99CH_1E4	g1584	OG0001845	core	chr_1	4449290	4451698
ST99CH_1E4	g1639	OG0001894	core	chr_1	4575570	4577367
ST99CH_1E4	g1661	OG0001913	core	chr_1	4654227	4655965
ST99CH_1E4	g1709	OG0001959	core	chr_1	4777277	4778971
ST99CH_1E4	g1728	OG0001974	core	chr_1	4812236	4814013
ST99CH_1E4	g1741	OG0001987	core	chr_1	4860839	4866009
ST99CH_1E4	g1780	OG0002025	core	chr_1	4951522	4953850
ST99CH_1E4	g1789	OG0002032	core	chr_1	4974351	4976927
ST99CH_1E4	g1806	OG0002043	core	chr_1	5013804	5015536
ST99CH_1E4	g1890	OG0012293	accessory	chr_1	5258042	5258398
ST99CH_1E4	g1894	OG0002112	core	chr_1	5264097	5265966
ST99CH_1E4	g1932	OG0002148	core	chr_1	5396985	5398448
ST99CH_1E4	g1938	OG0002154	core	chr_1	5409706	5412756
ST99CH_1E4	g1975	OG0002180	core	chr_1	5498319	5500041
ST99CH_1E4	g1983	OG0002187	core	chr_1	5513664	5515472
ST99CH_1E4	g2035	OG0002231	core	chr_1	5631078	5632823
ST99CH_1E4	g2038	OG0002234	core	chr_1	5636304	5638356
ST99CH_1E4	g2045	OG0002240	core	chr_1	5654474	5656131
ST99CH_1E4	g2049	OG0002244	core	chr_1	5664781	5666450
ST99CH_1E4	g2064	OG0002257	core	chr_1	5701769	5703873
ST99CH_1E4	g2184	OG0002357	core	chr_1	6011153	6012728
ST99CH_1E4	g2205	OG0000516	accessory	chr_2	16836	18837
ST99CH_1E4	g2325	OG0000268	core	chr_2	455787	457038
ST99CH_1E4	g2377	OG0003898	core	chr_2	586701	588423
ST99CH_1E4	g2470	OG0003975	core	chr_2	850218	852171
ST99CH_1E4	g2521	OG0004017	core	chr_2	1008080	1009849
ST99CH_1E4	g2523	OG0004018	core	chr_2	1012214	1013859
ST99CH_1E4	g2536	OG0011338	accessory	chr_2	1071788	1073296
ST99CH_1E4	g2618	OG0004101	core	chr_2	1304597	1306748
ST99CH_1E4	g2642	OG0004124	core	chr_2	1377764	1379643
ST99CH_1E4	g2670	OG0009711	accessory	chr_2	1444952	1446687
ST99CH_1E4	g27	OG0000543	core	chr_1	80758	82911
ST99CH_1E4	g2720	OG0004196	core	chr_2	1589563	1591356
ST99CH_1E4	g2733	OG0000179	core	chr_2	1629492	1630746
ST99CH_1E4	g2778	OG0004248	core	chr_2	1786003	1787920
ST99CH_1E4	g2784	OG0000408	accessory	chr_2	1799011	1801169
ST99CH_1E4	g2851	OG0004305	core	chr_2	2007091	2008975
ST99CH_1E4	g2856	OG0004309	core	chr_2	2024844	2026469
ST99CH_1E4	g2889	OG0000133	core	chr_2	2122883	2126903
ST99CH_1E4	g293	OG0000751	core	chr_1	899986	901821
ST99CH_1E4	g295	OG0000753	core	chr_1	904029	905981
ST99CH_1E4	g2952	OG0004386	core	chr_2	2291972	2293825
ST99CH_1E4	g3019	OG0004445	core	chr_2	2492529	2494400
ST99CH_1E4	g3058	OG0004477	core	chr_2	2585126	2587156
ST99CH_1E4	g3130	OG0004538	core	chr_2	2760706	2769147
ST99CH_1E4	g3163	OG0004564	core	chr_2	2878776	2880360
ST99CH_1E4	g3172	OG0004571	core	chr_2	2904570	2906284
ST99CH_1E4	g3203	OG0004598	core	chr_2	2965272	2967254
ST99CH_1E4	g3230	OG0004622	core	chr_2	3041176	3042979
ST99CH_1E4	g3232	OG0004624	core	chr_2	3045699	3047370
ST99CH_1E4	g3283	OG0004671	core	chr_2	3174532	3176262
ST99CH_1E4	g3361	OG0000135	core	chr_2	3402326	3403759
ST99CH_1E4	g3362	OG0013169	accessory	chr_2	3427062	3427555
ST99CH_1E4	g3386	OG0004741	core	chr_2	3486388	3488097
ST99CH_1E4	g3466	OG0004775	core	chr_2	3681775	3683425
ST99CH_1E4	g3494	OG0004810	core	chr_3	49709	51949
ST99CH_1E4	g3533	OG0004837	core	chr_3	173334	175175
ST99CH_1E4	g354	OG0000794	core	chr_1	1139582	1141268
ST99CH_1E4	g3547	OG0004850	core	chr_3	211648	213483
ST99CH_1E4	g3601	OG0004993	core	chr_3	365361	366941
ST99CH_1E4	g3604	OG0004990	core	chr_3	375453	377232
ST99CH_1E4	g3609	OG0000432	core	chr_3	387873	389186
ST99CH_1E4	g3618	OG0004977	core	chr_3	471018	472838
ST99CH_1E4	g3659	OG0004941	core	chr_3	583910	585622
ST99CH_1E4	g3685	OG0004921	core	chr_3	708781	710932
ST99CH_1E4	g3790	OG0005047	core	chr_3	1091403	1093104
ST99CH_1E4	g3913	OG0005126	core	chr_3	1383895	1385610
ST99CH_1E4	g3918	OG0005130	core	chr_3	1393171	1394942
ST99CH_1E4	g3959	OG0005163	core	chr_3	1507033	1509398
ST99CH_1E4	g3972	OG0005174	core	chr_3	1534988	1536379
ST99CH_1E4	g401	OG0000834	core	chr_1	1261801	1264057
ST99CH_1E4	g4042	OG0005229	core	chr_3	1759316	1762059
ST99CH_1E4	g4062	OG0005246	core	chr_3	1827134	1829137
ST99CH_1E4	g4163	OG0005333	core	chr_3	2187104	2188546
ST99CH_1E4	g4197	OG0005357	core	chr_3	2278759	2280512
ST99CH_1E4	g4264	OG0005406	core	chr_3	2458454	2459963
ST99CH_1E4	g428	OG0000859	core	chr_1	1369283	1370667
ST99CH_1E4	g4281	OG0005421	core	chr_3	2490246	2492006
ST99CH_1E4	g4408	OG0005526	core	chr_3	2848167	2850124
ST99CH_1E4	g4426	OG0005541	core	chr_3	2896636	2898559
ST99CH_1E4	g4430	OG0005545	core	chr_3	2904147	2905977
ST99CH_1E4	g445	OG0000875	core	chr_1	1410255	1412186
ST99CH_1E4	g4486	OG0005582	core	chr_3	3078425	3080227
ST99CH_1E4	g4495	OG0005589	core	chr_3	3102357	3104000
ST99CH_1E4	g4531	OG0005621	core	chr_3	3203056	3204869
ST99CH_1E4	g4540	OG0005630	core	chr_3	3222024	3223827
ST99CH_1E4	g463	OG0000892	core	chr_1	1461233	1463146
ST99CH_1E4	g4638	OG0005704	core	chr_3	3533338	3535617
ST99CH_1E4	g4654	OG0000444	core	chr_3	3599575	3601372
ST99CH_1E4	g4658	OG0005719	core	chr_3	3608488	3610454
ST99CH_1E4	g4693	OG0005750	core	chr_4	18541	20549
ST99CH_1E4	g4695	OG0005752	core	chr_4	27170	29330
ST99CH_1E4	g4698	OG0005755	core	chr_4	36440	37969
ST99CH_1E4	g4741	OG0005786	core	chr_4	305140	307149
ST99CH_1E4	g4750	OG0005793	core	chr_4	327590	330643
ST99CH_1E4	g4766	OG0005808	core	chr_4	376195	378103
ST99CH_1E4	g4822	OG0005863	core	chr_4	549194	551368
ST99CH_1E4	g4869	OG0005904	core	chr_4	678376	680274
ST99CH_1E4	g4882	OG0005909	core	chr_4	725930	728053
ST99CH_1E4	g4897	OG0005921	core	chr_4	762251	764041
ST99CH_1E4	g4947	OG0000450	core	chr_4	893107	894303
ST99CH_1E4	g4956	OG0005971	core	chr_4	927158	929460
ST99CH_1E4	g51	OG0000564	core	chr_1	191430	193115
ST99CH_1E4	g510	OG0000929	core	chr_1	1593817	1595955
ST99CH_1E4	g5107	OG0006096	core	chr_4	1353514	1355471
ST99CH_1E4	g5110	OG0006099	core	chr_4	1363486	1365122
ST99CH_1E4	g5129	OG0006109	core	chr_4	1401639	1403731
ST99CH_1E4	g5189	OG0006160	core	chr_4	1666391	1670339
ST99CH_1E4	g5213	OG0009850	accessory	chr_4	1729255	1731074
ST99CH_1E4	g5233	OG0006190	core	chr_4	1782949	1784656
ST99CH_1E4	g5263	OG0006216	core	chr_4	1874285	1876066
ST99CH_1E4	g5265	OG0006218	core	chr_4	1880911	1883144
ST99CH_1E4	g5341	OG0006278	core	chr_4	2115372	2117347
ST99CH_1E4	g5358	OG0006288	core	chr_4	2161787	2163724
ST99CH_1E4	g5365	OG0006294	core	chr_4	2176365	2179075
ST99CH_1E4	g5450	OG0006357	core	chr_4	2401384	2403494
ST99CH_1E4	g5527	OG0006422	core	chr_4	2609035	2610912
ST99CH_1E4	g5588	OG0006454	core	chr_4	2843613	2845244
ST99CH_1E4	g5615	OG0006476	core	chr_4	2927393	2929279
ST99CH_1E4	g5622	OG0010413	accessory	chr_4	2949010	2950520
ST99CH_1E4	g5628	OG0006485	core	chr_5	94025	95884
ST99CH_1E4	g566	OG0000982	core	chr_1	1735482	1737523
ST99CH_1E4	g5667	OG0006518	core	chr_5	238569	240367
ST99CH_1E4	g5687	OG0006531	core	chr_5	297997	299799
ST99CH_1E4	g5743	OG0006567	core	chr_5	475065	477053
ST99CH_1E4	g5834	OG0006619	core	chr_5	758011	759866
ST99CH_1E4	g5836	OG0006621	core	chr_5	764649	766432
ST99CH_1E4	g586	OG0000328	core	chr_1	1792503	1794094
ST99CH_1E4	g5927	OG0000473	core	chr_5	998031	999551
ST99CH_1E4	g6025	OG0006785	core	chr_5	1230757	1232672
ST99CH_1E4	g6176	OG0006911	core	chr_5	1598363	1600131
ST99CH_1E4	g6205	OG0006940	core	chr_5	1668634	1670173
ST99CH_1E4	g6278	OG0006994	core	chr_5	1933597	1935499
ST99CH_1E4	g6308	OG0007007	core	chr_5	2014218	2016235
ST99CH_1E4	g633	OG0001030	core	chr_1	1911121	1914108
ST99CH_1E4	g6335	OG0000017	core	chr_5	2082217	2084145
ST99CH_1E4	g6374	OG0007057	core	chr_5	2215941	2217753
ST99CH_1E4	g6376	OG0009923	accessory	chr_5	2220966	2222852
ST99CH_1E4	g6409	OG0007087	core	chr_5	2327678	2329641
ST99CH_1E4	g6410	OG0007088	core	chr_5	2331102	2332480
ST99CH_1E4	g6454	OG0007122	core	chr_5	2454417	2455124
ST99CH_1E4	g6455	OG0009930	accessory	chr_5	2455442	2455954
ST99CH_1E4	g6514	OG0000226	core	chr_5	2636161	2638031
ST99CH_1E4	g6551	OG0009935	accessory	chr_6	80369	83218
ST99CH_1E4	g6553	OG0009936	accessory	chr_6	88402	90556
ST99CH_1E4	g6571	OG0007196	core	chr_6	143370	145272
ST99CH_1E4	g6592	OG0007211	core	chr_6	201478	203514
ST99CH_1E4	g6610	OG0007224	core	chr_6	258821	260400
ST99CH_1E4	g6622	OG0007233	core	chr_6	295197	296898
ST99CH_1E4	g6639	OG0007247	core	chr_6	359569	361049
ST99CH_1E4	g6680	OG0007284	core	chr_6	554017	555851
ST99CH_1E4	g6749	OG0007330	core	chr_6	849130	850784
ST99CH_1E4	g6775	OG0007354	core	chr_6	928305	929995
ST99CH_1E4	g6824	OG0007398	core	chr_6	1055366	1057451
ST99CH_1E4	g6825	OG0007399	core	chr_6	1058459	1060084
ST99CH_1E4	g6879	OG0010445	accessory	chr_6	1209611	1210513
ST99CH_1E4	g689	OG0001077	core	chr_1	2038225	2040206
ST99CH_1E4	g6890	OG0007454	core	chr_6	1235088	1236626
ST99CH_1E4	g692	OG0001080	core	chr_1	2054662	2056666
ST99CH_1E4	g6942	OG0007497	core	chr_6	1387441	1389399
ST99CH_1E4	g7026	OG0007557	core	chr_6	1618795	1620257
ST99CH_1E4	g710	OG0000113	core	chr_1	2121886	2123266
ST99CH_1E4	g7154	OG0007663	core	chr_6	2028942	2030904
ST99CH_1E4	g7164	OG0007671	core	chr_6	2111197	2113015
ST99CH_1E4	g7245	OG0007735	core	chr_6	2333455	2335060
ST99CH_1E4	g7258	OG0007745	core	chr_6	2380909	2382779
ST99CH_1E4	g7261	OG0007746	core	chr_6	2389568	2391237
ST99CH_1E4	g7277	OG0007759	core	chr_6	2426612	2428378
ST99CH_1E4	g7305	OG0000489	core	chr_7	26847	28839
ST99CH_1E4	g7310	OG0007785	core	chr_7	78100	80006
ST99CH_1E4	g7358	OG0007822	core	chr_7	285113	286991
ST99CH_1E4	g7359	OG0012409	accessory	chr_7	287870	288675
ST99CH_1E4	g741	OG0012478	accessory	chr_1	2209306	2211015
ST99CH_1E4	g7450	OG0007895	core	chr_7	529242	530911
ST99CH_1E4	g7453	OG0007896	core	chr_7	534861	537101
ST99CH_1E4	g7455	OG0007897	core	chr_7	538551	540292
ST99CH_1E4	g7476	OG0007918	core	chr_7	590656	592527
ST99CH_1E4	g754	OG0001130	core	chr_1	2268975	2270478
ST99CH_1E4	g7560	OG0007976	core	chr_7	863377	865419
ST99CH_1E4	g767	OG0001139	core	chr_1	2304582	2306690
ST99CH_1E4	g7679	OG0000160	core	chr_7	1214398	1216312
ST99CH_1E4	g7681	OG0008076	core	chr_7	1224711	1226374
ST99CH_1E4	g7817	OG0008191	core	chr_7	1619776	1621564
ST99CH_1E4	g784	OG0001156	core	chr_1	2353342	2356013
ST99CH_1E4	g7847	OG0000292	core	chr_7	1686377	1688221
ST99CH_1E4	g7853	OG0008216	core	chr_7	1727500	1729128
ST99CH_1E4	g7884	OG0008244	core	chr_7	1865417	1867516
ST99CH_1E4	g809	OG0001179	core	chr_1	2416152	2417733
ST99CH_1E4	g8146	OG0010139	accessory	chr_7	2510599	2512640
ST99CH_1E4	g8173	OG0008279	core	chr_8	14312	16102
ST99CH_1E4	g8186	OG0008290	core	chr_8	48585	50475
ST99CH_1E4	g8189	OG0008293	core	chr_8	59933	61579
ST99CH_1E4	g8198	OG0008298	core	chr_8	101159	103009
ST99CH_1E4	g8203	OG0008302	core	chr_8	109732	111331
ST99CH_1E4	g821	OG0001190	core	chr_1	2447229	2447942
ST99CH_1E4	g822	OG0012006	accessory	chr_1	2448151	2449417
ST99CH_1E4	g8271	OG0008356	core	chr_8	283088	284897
ST99CH_1E4	g8448	OG0008493	core	chr_8	801128	802819
ST99CH_1E4	g8457	OG0008501	core	chr_8	818786	820438
ST99CH_1E4	g8458	OG0008502	core	chr_8	822308	824162
ST99CH_1E4	g8462	OG0008506	core	chr_8	830328	832228
ST99CH_1E4	g8494	OG0008535	core	chr_8	902336	903990
ST99CH_1E4	g8554	OG0008590	core	chr_8	1044746	1046177
ST99CH_1E4	g8582	OG0008614	core	chr_8	1120439	1122106
ST99CH_1E4	g8583	OG0008615	core	chr_8	1123500	1125531
ST99CH_1E4	g8601	OG0008633	core	chr_8	1163092	1164722
ST99CH_1E4	g8649	OG0008674	core	chr_8	1301011	1301863
ST99CH_1E4	g8650	OG0014831	singleton	chr_8	1301960	1302763
ST99CH_1E4	g8682	OG0008700	core	chr_8	1385785	1387813
ST99CH_1E4	g8724	OG0010176	accessory	chr_8	1531016	1533207
ST99CH_1E4	g8778	OG0008782	core	chr_8	1698964	1700611
ST99CH_1E4	g879	OG0001236	core	chr_1	2597490	2598941
ST99CH_1E4	g8813	OG0008807	core	chr_8	1789595	1791253
ST99CH_1E4	g8815	OG0008809	core	chr_8	1793967	1796250
ST99CH_1E4	g8836	OG0008825	core	chr_8	1835730	1837525
ST99CH_1E4	g8903	OG0008878	core	chr_8	2082517	2084211
ST99CH_1E4	g8922	OG0008896	core	chr_8	2166255	2167691
ST99CH_1E4	g8941	OG0008907	core	chr_9	168637	170820
ST99CH_1E4	g9017	OG0008954	core	chr_9	444467	446213
ST99CH_1E4	g9075	OG0008997	core	chr_9	684581	686471
ST99CH_1E4	g9093	OG0009011	core	chr_9	730364	732303
ST99CH_1E4	g9097	OG0009014	core	chr_9	737358	738896
ST99CH_1E4	g9100	OG0011798	accessory	chr_9	743730	745735
ST99CH_1E4	g9157	OG0009058	core	chr_9	889495	891402
ST99CH_1E4	g9166	OG0009065	core	chr_9	911706	913414
ST99CH_1E4	g9175	OG0009072	core	chr_9	936443	938258
ST99CH_1E4	g9206	OG0009099	core	chr_9	1043433	1045025
ST99CH_1E4	g9213	OG0009105	core	chr_9	1057918	1059480
ST99CH_1E4	g9323	OG0009191	core	chr_9	1332368	1335539
ST99CH_1E4	g9341	OG0009205	core	chr_9	1391071	1392576
ST99CH_1E4	g9358	OG0009219	core	chr_9	1467318	1469159
ST99CH_1E4	g9381	OG0009237	core	chr_9	1561242	1563125
ST99CH_1E4	g94	OG0000594	core	chr_1	330120	331601
ST99CH_1E4	g9423	OG0009273	core	chr_9	1738263	1740183
ST99CH_1E4	g9432	OG0009282	core	chr_9	1760120	1761859
ST99CH_1E4	g9494	OG0009338	core	chr_9	1920215	1921738
ST99CH_1E4	g9526	OG0009366	core	chr_9	2024516	2026561
ST99CH_1E4	g9621	OG0000171	core	chr_10	271318	273034
ST99CH_1E4	g9665	OG0002427	core	chr_10	394885	396979
ST99CH_1E4	g9743	OG0002477	core	chr_10	608895	610610
ST99CH_1E4	g9748	OG0002481	core	chr_10	631474	633260
ST99CH_1E4	g9780	OG0002503	core	chr_10	764713	767239
ST99CH_1E4	g9785	OG0002508	core	chr_10	780151	782091
ST99CH_1E4	g9805	OG0002525	core	chr_10	824842	826423
ST99CH_1E4	g9850	OG0002563	core	chr_10	932431	934279
ST99CH_1E4	g9924	OG0002626	core	chr_10	1141724	1143393
ST99CH_1E4	g9964	OG0002663	core	chr_10	1238513	1240086
ST99CH_1E4	g9998	OG0010804	accessory	chr_10	1322786	1324699
ST99CH_3D1	g10009	OG0009528	accessory	chr_10	1585268	1586916
ST99CH_3D1	g10069	OG0000017	core	chr_10	1782939	1784686
ST99CH_3D1	g10087	OG0000368	core	chr_11	63727	65673
ST99CH_3D1	g101	OG0000594	core	chr_1	445638	447131
ST99CH_3D1	g10161	OG0002812	core	chr_11	284513	286768
ST99CH_3D1	g10191	OG0002834	core	chr_11	361995	363782
ST99CH_3D1	g10217	OG0002856	core	chr_11	434190	435845
ST99CH_3D1	g10285	OG0002906	core	chr_11	634308	635906
ST99CH_3D1	g10286	OG0002907	core	chr_11	637929	639603
ST99CH_3D1	g10328	OG0010527	accessory	chr_11	759875	761581
ST99CH_3D1	g10340	OG0002947	core	chr_11	787144	788910
ST99CH_3D1	g10352	OG0002954	core	chr_11	812205	814058
ST99CH_3D1	g10465	OG0003046	core	chr_11	1126060	1127700
ST99CH_3D1	g10521	OG0003091	core	chr_11	1292442	1294675
ST99CH_3D1	g10536	OG0003100	core	chr_11	1328641	1330585
ST99CH_3D1	g10591	OG0009613	accessory	chr_11	1490458	1492218
ST99CH_3D1	g10632	OG0003153	core	chr_12	101825	104684
ST99CH_3D1	g10643	OG0003161	core	chr_12	136159	137914
ST99CH_3D1	g10646	OG0003164	core	chr_12	145590	147410
ST99CH_3D1	g10648	OG0003166	core	chr_12	173762	175228
ST99CH_3D1	g1065	OG0001415	core	chr_1	3230007	3232089
ST99CH_3D1	g10704	OG0003213	core	chr_12	325377	326949
ST99CH_3D1	g10719	OG0003220	core	chr_12	382470	384202
ST99CH_3D1	g10915	OG0003372	core	chr_12	1004970	1006817
ST99CH_3D1	g10961	OG0003405	core	chr_12	1132335	1134003
ST99CH_3D1	g11084	OG0010591	accessory	chr_13	23951	25840
ST99CH_3D1	g11101	OG0003507	core	chr_13	94546	96366
ST99CH_3D1	g11113	OG0003517	core	chr_13	119448	120923
ST99CH_3D1	g11138	OG0003534	core	chr_13	193277	195039
ST99CH_3D1	g11145	OG0003539	core	chr_13	216659	218289
ST99CH_3D1	g11155	OG0010296	accessory	chr_13	238713	239783
ST99CH_3D1	g11158	OG0003548	core	chr_13	247322	249292
ST99CH_3D1	g11178	OG0003565	core	chr_13	289265	291220
ST99CH_3D1	g1119	OG0001461	core	chr_1	3368748	3370283
ST99CH_3D1	g11192	OG0003575	core	chr_13	320277	322621
ST99CH_3D1	g11221	OG0003598	core	chr_13	396982	399024
ST99CH_3D1	g11253	OG0003620	core	chr_13	487251	489134
ST99CH_3D1	g11280	OG0003644	core	chr_13	547952	549373
ST99CH_3D1	g11304	OG0003664	core	chr_13	605351	607567
ST99CH_3D1	g11362	OG0009675	accessory	chr_13	785942	787610
ST99CH_3D1	g11442	OG0003758	core	chr_13	996528	998127
ST99CH_3D1	g11448	OG0003763	core	chr_13	1015110	1016935
ST99CH_3D1	g11451	OG0003766	core	chr_13	1022250	1024070
ST99CH_3D1	g11453	OG0000398	core	chr_13	1028588	1029619
ST99CH_3D1	g1264	OG0001591	core	chr_1	3711139	3716316
ST99CH_3D1	g1326	OG0001647	core	chr_1	3882387	3884646
ST99CH_3D1	g135	OG0011369	accessory	chr_1	551187	552071
ST99CH_3D1	g1415	OG0001718	core	chr_1	4113501	4115186
ST99CH_3D1	g1450	OG0001748	core	chr_1	4212177	4214418
ST99CH_3D1	g1460	OG0001758	core	chr_1	4230166	4232086
ST99CH_3D1	g1486	OG0009466	accessory	chr_1	4293847	4294863
ST99CH_3D1	g1526	OG0001817	core	chr_1	4400077	4402324
ST99CH_3D1	g1532	OG0001822	core	chr_1	4416403	4418283
ST99CH_3D1	g1561	OG0001845	core	chr_1	4517144	4519552
ST99CH_3D1	g1614	OG0001894	core	chr_1	4648342	4650139
ST99CH_3D1	g1636	OG0001913	core	chr_1	4731714	4733458
ST99CH_3D1	g1684	OG0001959	core	chr_1	4851382	4853076
ST99CH_3D1	g1703	OG0001974	core	chr_1	4886184	4888057
ST99CH_3D1	g1717	OG0001987	core	chr_1	4925051	4930182
ST99CH_3D1	g1756	OG0002025	core	chr_1	5014181	5016527
ST99CH_3D1	g1764	OG0002032	core	chr_1	5036686	5039262
ST99CH_3D1	g1779	OG0002043	core	chr_1	5075162	5076894
ST99CH_3D1	g1857	OG0012293	accessory	chr_1	5284115	5284471
ST99CH_3D1	g1861	OG0002112	core	chr_1	5290169	5292038
ST99CH_3D1	g1900	OG0002148	core	chr_1	5475575	5477038
ST99CH_3D1	g1906	OG0002154	core	chr_1	5494679	5497728
ST99CH_3D1	g1943	OG0002180	core	chr_1	5617881	5619603
ST99CH_3D1	g1951	OG0002187	core	chr_1	5633417	5635225
ST99CH_3D1	g2002	OG0002231	core	chr_1	5750844	5752589
ST99CH_3D1	g2005	OG0002234	core	chr_1	5756067	5758116
ST99CH_3D1	g2010	OG0012482	accessory	chr_1	5776844	5781157
ST99CH_3D1	g2015	OG0002240	core	chr_1	5792966	5794621
ST99CH_3D1	g2019	OG0002244	core	chr_1	5803267	5804936
ST99CH_3D1	g2034	OG0002257	core	chr_1	5917179	5919284
ST99CH_3D1	g2150	OG0002357	core	chr_1	6229941	6231525
ST99CH_3D1	g2172	OG0000516	accessory	chr_2	45192	47193
ST99CH_3D1	g2276	OG0000268	core	chr_2	460975	462232
ST99CH_3D1	g2321	OG0003898	core	chr_2	588872	590594
ST99CH_3D1	g2410	OG0003975	core	chr_2	842935	844886
ST99CH_3D1	g2460	OG0004017	core	chr_2	992633	994402
ST99CH_3D1	g2462	OG0004018	core	chr_2	996767	998412
ST99CH_3D1	g2476	OG0011338	accessory	chr_2	1066872	1067465
ST99CH_3D1	g2560	OG0004101	core	chr_2	1323037	1325189
ST99CH_3D1	g2586	OG0004124	core	chr_2	1391600	1393478
ST99CH_3D1	g2614	OG0009711	accessory	chr_2	1460926	1462661
ST99CH_3D1	g2663	OG0004196	core	chr_2	1604703	1606496
ST99CH_3D1	g2675	OG0000179	core	chr_2	1643895	1645149
ST99CH_3D1	g2720	OG0004248	core	chr_2	1790877	1792793
ST99CH_3D1	g2726	OG0000408	accessory	chr_2	1803629	1805788
ST99CH_3D1	g2791	OG0004305	core	chr_2	1985149	1987033
ST99CH_3D1	g2796	OG0004309	core	chr_2	2002896	2004528
ST99CH_3D1	g2829	OG0000133	core	chr_2	2081396	2085485
ST99CH_3D1	g2891	OG0004386	core	chr_2	2278066	2279920
ST99CH_3D1	g295	OG0000751	core	chr_1	1079374	1081209
ST99CH_3D1	g2959	OG0004445	core	chr_2	2455673	2457544
ST99CH_3D1	g297	OG0000753	core	chr_1	1083420	1085366
ST99CH_3D1	g2997	OG0004477	core	chr_2	2548299	2550330
ST99CH_3D1	g30	OG0000543	core	chr_1	163808	165961
ST99CH_3D1	g3063	OG0004538	core	chr_2	2717612	2726059
ST99CH_3D1	g3096	OG0004564	core	chr_2	2824998	2826582
ST99CH_3D1	g3106	OG0004571	core	chr_2	2850715	2852429
ST99CH_3D1	g3135	OG0004598	core	chr_2	2910056	2912038
ST99CH_3D1	g3162	OG0004622	core	chr_2	3029965	3031768
ST99CH_3D1	g3164	OG0004624	core	chr_2	3042402	3044073
ST99CH_3D1	g3215	OG0004671	core	chr_2	3172018	3173748
ST99CH_3D1	g3291	OG0000135	core	chr_2	3518385	3520278
ST99CH_3D1	g3313	OG0004741	core	chr_2	3599628	3601340
ST99CH_3D1	g3333	OG0009754	accessory	chr_2	3677277	3677787
ST99CH_3D1	g3357	OG0004775	core	chr_2	3752133	3753789
ST99CH_3D1	g3414	OG0004810	core	chr_3	38026	39739
ST99CH_3D1	g3449	OG0004837	core	chr_3	143485	145326
ST99CH_3D1	g3463	OG0004850	core	chr_3	169831	171665
ST99CH_3D1	g349	OG0000794	core	chr_1	1279734	1281420
ST99CH_3D1	g3559	OG0004921	core	chr_3	477666	479817
ST99CH_3D1	g3585	OG0004941	core	chr_3	588328	590032
ST99CH_3D1	g3626	OG0004977	core	chr_3	700694	702514
ST99CH_3D1	g3635	OG0000432	core	chr_3	794705	796548
ST99CH_3D1	g3640	OG0004990	core	chr_3	807189	808968
ST99CH_3D1	g3643	OG0004993	core	chr_3	817455	819035
ST99CH_3D1	g3710	OG0005047	core	chr_3	1098563	1100607
ST99CH_3D1	g3803	OG0005126	core	chr_3	1328874	1330589
ST99CH_3D1	g3808	OG0005130	core	chr_3	1345286	1347057
ST99CH_3D1	g3848	OG0005163	core	chr_3	1451969	1454334
ST99CH_3D1	g3860	OG0005174	core	chr_3	1480101	1481495
ST99CH_3D1	g392	OG0000834	core	chr_1	1397548	1399804
ST99CH_3D1	g3931	OG0005229	core	chr_3	1700974	1703013
ST99CH_3D1	g3951	OG0005246	core	chr_3	1768939	1770942
ST99CH_3D1	g4054	OG0005333	core	chr_3	2056579	2058021
ST99CH_3D1	g4087	OG0005357	core	chr_3	2158242	2159995
ST99CH_3D1	g4153	OG0005406	core	chr_3	2350734	2352262
ST99CH_3D1	g4170	OG0005421	core	chr_3	2382514	2384274
ST99CH_3D1	g419	OG0000859	core	chr_1	1471164	1472548
ST99CH_3D1	g4290	OG0005526	core	chr_3	2783199	2785156
ST99CH_3D1	g4308	OG0005541	core	chr_3	2852471	2854397
ST99CH_3D1	g4312	OG0005545	core	chr_3	2859933	2861763
ST99CH_3D1	g436	OG0000875	core	chr_1	1525852	1527783
ST99CH_3D1	g4368	OG0005582	core	chr_3	3003569	3005371
ST99CH_3D1	g4377	OG0005589	core	chr_3	3027446	3029089
ST99CH_3D1	g4413	OG0005621	core	chr_3	3128201	3130016
ST99CH_3D1	g4422	OG0005630	core	chr_3	3147101	3148902
ST99CH_3D1	g4517	OG0005704	core	chr_3	3453143	3455419
ST99CH_3D1	g4532	OG0000444	core	chr_3	3499619	3500987
ST99CH_3D1	g4536	OG0005719	core	chr_3	3508527	3510493
ST99CH_3D1	g456	OG0000892	core	chr_1	1580175	1582091
ST99CH_3D1	g4576	OG0005750	core	chr_4	87581	89589
ST99CH_3D1	g4578	OG0005752	core	chr_4	96218	98380
ST99CH_3D1	g4581	OG0005755	core	chr_4	105960	107489
ST99CH_3D1	g4633	OG0005786	core	chr_4	341323	343332
ST99CH_3D1	g4642	OG0005793	core	chr_4	364004	367057
ST99CH_3D1	g4658	OG0005808	core	chr_4	406091	407989
ST99CH_3D1	g4714	OG0005863	core	chr_4	598985	601159
ST99CH_3D1	g4759	OG0005904	core	chr_4	733329	735227
ST99CH_3D1	g4771	OG0005909	core	chr_4	769467	771592
ST99CH_3D1	g4788	OG0005921	core	chr_4	819748	821538
ST99CH_3D1	g4837	OG0000450	core	chr_4	944373	946394
ST99CH_3D1	g4846	OG0005971	core	chr_4	969097	971399
ST99CH_3D1	g4995	OG0006096	core	chr_4	1441167	1443124
ST99CH_3D1	g4998	OG0006099	core	chr_4	1451156	1452792
ST99CH_3D1	g5018	OG0006109	core	chr_4	1493217	1495309
ST99CH_3D1	g503	OG0000929	core	chr_1	1714881	1717016
ST99CH_3D1	g5078	OG0006160	core	chr_4	1727424	1731381
ST99CH_3D1	g5102	OG0009850	accessory	chr_4	1777653	1779472
ST99CH_3D1	g5122	OG0006190	core	chr_4	1849876	1851583
ST99CH_3D1	g5152	OG0006216	core	chr_4	1946729	1948510
ST99CH_3D1	g5154	OG0006218	core	chr_4	1953348	1955581
ST99CH_3D1	g5228	OG0006278	core	chr_4	2157909	2159884
ST99CH_3D1	g5245	OG0006288	core	chr_4	2204766	2206703
ST99CH_3D1	g5252	OG0006294	core	chr_4	2219323	2222034
ST99CH_3D1	g5338	OG0006357	core	chr_4	2431591	2433698
ST99CH_3D1	g5415	OG0006422	core	chr_4	2741106	2742983
ST99CH_3D1	g5477	OG0006454	core	chr_4	2904523	2906188
ST99CH_3D1	g55	OG0000564	core	chr_1	256111	257908
ST99CH_3D1	g5508	OG0006476	core	chr_4	3008779	3010664
ST99CH_3D1	g5515	OG0010413	accessory	chr_4	3032459	3033974
ST99CH_3D1	g5524	OG0006485	core	chr_5	231235	233067
ST99CH_3D1	g5563	OG0006518	core	chr_5	375543	377341
ST99CH_3D1	g5582	OG0006531	core	chr_5	437078	438880
ST99CH_3D1	g559	OG0000982	core	chr_1	1865874	1867920
ST99CH_3D1	g5637	OG0006567	core	chr_5	608727	610715
ST99CH_3D1	g5734	OG0006619	core	chr_5	899150	901007
ST99CH_3D1	g5736	OG0006621	core	chr_5	905792	907575
ST99CH_3D1	g579	OG0000328	core	chr_1	1910577	1912168
ST99CH_3D1	g5828	OG0000473	core	chr_5	1231649	1233169
ST99CH_3D1	g5926	OG0006785	core	chr_5	1486392	1488307
ST99CH_3D1	g6069	OG0006911	core	chr_5	1965476	1967244
ST99CH_3D1	g6098	OG0006940	core	chr_5	2038875	2040415
ST99CH_3D1	g6179	OG0006994	core	chr_5	2245676	2247578
ST99CH_3D1	g6202	OG0007007	core	chr_5	2328869	2330886
ST99CH_3D1	g6229	OG0000017	core	chr_5	2393849	2395777
ST99CH_3D1	g624	OG0001030	core	chr_1	2024722	2027538
ST99CH_3D1	g6269	OG0007057	core	chr_5	2510897	2512709
ST99CH_3D1	g6271	OG0009923	accessory	chr_5	2528200	2530086
ST99CH_3D1	g6305	OG0007087	core	chr_5	2606949	2608924
ST99CH_3D1	g6306	OG0007088	core	chr_5	2610364	2611765
ST99CH_3D1	g6351	OG0007122	core	chr_5	2731143	2731850
ST99CH_3D1	g6352	OG0009930	accessory	chr_5	2732168	2732680
ST99CH_3D1	g6404	OG0000226	core	chr_5	2885960	2887831
ST99CH_3D1	g6451	OG0009935	accessory	chr_6	148897	149990
ST99CH_3D1	g6454	OG0009936	accessory	chr_6	156929	159083
ST99CH_3D1	g6472	OG0007196	core	chr_6	217662	219564
ST99CH_3D1	g6490	OG0007211	core	chr_6	263925	267283
ST99CH_3D1	g6508	OG0007224	core	chr_6	319167	320748
ST99CH_3D1	g6521	OG0007233	core	chr_6	349221	350872
ST99CH_3D1	g6538	OG0007247	core	chr_6	403496	404978
ST99CH_3D1	g6583	OG0007284	core	chr_6	568235	570069
ST99CH_3D1	g6661	OG0007330	core	chr_6	838098	839752
ST99CH_3D1	g6687	OG0007354	core	chr_6	899474	901164
ST99CH_3D1	g6736	OG0007398	core	chr_6	1020676	1022969
ST99CH_3D1	g6737	OG0007399	core	chr_6	1023474	1025099
ST99CH_3D1	g6795	OG0010445	accessory	chr_6	1211693	1212595
ST99CH_3D1	g680	OG0001077	core	chr_1	2139844	2141825
ST99CH_3D1	g6804	OG0007454	core	chr_6	1236244	1237782
ST99CH_3D1	g683	OG0001080	core	chr_1	2150890	2152894
ST99CH_3D1	g6856	OG0007497	core	chr_6	1385990	1387948
ST99CH_3D1	g6926	OG0007557	core	chr_6	1610818	1612280
ST99CH_3D1	g702	OG0000113	core	chr_1	2222941	2225142
ST99CH_3D1	g7053	OG0007663	core	chr_6	2032930	2034892
ST99CH_3D1	g7062	OG0007671	core	chr_6	2098406	2100225
ST99CH_3D1	g7147	OG0007735	core	chr_6	2351671	2353276
ST99CH_3D1	g7160	OG0007745	core	chr_6	2407295	2409162
ST99CH_3D1	g7162	OG0007746	core	chr_6	2415894	2417563
ST99CH_3D1	g7178	OG0007759	core	chr_6	2452752	2454526
ST99CH_3D1	g7208	OG0000489	core	chr_7	47753	49745
ST99CH_3D1	g7213	OG0007785	core	chr_7	63218	65071
ST99CH_3D1	g7267	OG0007822	core	chr_7	302821	304699
ST99CH_3D1	g7355	OG0007895	core	chr_7	553669	555338
ST99CH_3D1	g7358	OG0007896	core	chr_7	559295	561535
ST99CH_3D1	g7360	OG0007897	core	chr_7	562985	564726
ST99CH_3D1	g7381	OG0007918	core	chr_7	619543	621522
ST99CH_3D1	g7456	OG0007976	core	chr_7	937014	939056
ST99CH_3D1	g746	OG0001130	core	chr_1	2366119	2367622
ST99CH_3D1	g755	OG0001139	core	chr_1	2390609	2392669
ST99CH_3D1	g7575	OG0000160	core	chr_7	1314430	1315163
ST99CH_3D1	g7576	OG0000160	core	chr_7	1315441	1316520
ST99CH_3D1	g7578	OG0008076	core	chr_7	1320282	1321926
ST99CH_3D1	g7712	OG0008191	core	chr_7	1700728	1702516
ST99CH_3D1	g772	OG0001156	core	chr_1	2431947	2434618
ST99CH_3D1	g7742	OG0000292	core	chr_7	1767328	1769172
ST99CH_3D1	g7750	OG0008216	core	chr_7	1830013	1831641
ST99CH_3D1	g7785	OG0008244	core	chr_7	2041165	2043262
ST99CH_3D1	g797	OG0001179	core	chr_1	2497847	2499428
ST99CH_3D1	g8038	OG0010139	accessory	chr_7	2650168	2652209
ST99CH_3D1	g8063	OG0008279	core	chr_8	46709	48480
ST99CH_3D1	g8076	OG0008290	core	chr_8	80269	82159
ST99CH_3D1	g8079	OG0008293	core	chr_8	88077	89723
ST99CH_3D1	g808	OG0001190	core	chr_1	2528942	2529655
ST99CH_3D1	g8088	OG0008298	core	chr_8	123520	125370
ST99CH_3D1	g809	OG0012006	accessory	chr_1	2529822	2531088
ST99CH_3D1	g8093	OG0008302	core	chr_8	132069	133685
ST99CH_3D1	g8156	OG0008356	core	chr_8	312429	314238
ST99CH_3D1	g8214	OG0012033	accessory	chr_8	509567	511597
ST99CH_3D1	g8342	OG0008493	core	chr_8	924841	927296
ST99CH_3D1	g8351	OG0008501	core	chr_8	947942	949594
ST99CH_3D1	g8352	OG0008502	core	chr_8	951464	953317
ST99CH_3D1	g8356	OG0008506	core	chr_8	965846	967746
ST99CH_3D1	g8388	OG0008535	core	chr_8	1041871	1043525
ST99CH_3D1	g8449	OG0008590	core	chr_8	1202285	1203716
ST99CH_3D1	g8478	OG0008614	core	chr_8	1266484	1268151
ST99CH_3D1	g8479	OG0008615	core	chr_8	1269545	1271574
ST99CH_3D1	g8549	OG0008674	core	chr_8	1416729	1418482
ST99CH_3D1	g8584	OG0008700	core	chr_8	1507386	1509414
ST99CH_3D1	g8629	OG0010176	accessory	chr_8	1647126	1649336
ST99CH_3D1	g865	OG0001236	core	chr_1	2714357	2715808
ST99CH_3D1	g8685	OG0008782	core	chr_8	1806515	1807077
ST99CH_3D1	g8721	OG0008807	core	chr_8	1892846	1894504
ST99CH_3D1	g8723	OG0008809	core	chr_8	1897269	1899552
ST99CH_3D1	g8742	OG0008825	core	chr_8	1939477	1941272
ST99CH_3D1	g8807	OG0008878	core	chr_8	2204327	2206021
ST99CH_3D1	g8827	OG0008896	core	chr_8	2337728	2339164
ST99CH_3D1	g8845	OG0008907	core	chr_9	58382	60559
ST99CH_3D1	g8916	OG0008954	core	chr_9	297020	298757
ST99CH_3D1	g8981	OG0008997	core	chr_9	540184	542074
ST99CH_3D1	g9001	OG0009011	core	chr_9	602545	604484
ST99CH_3D1	g9005	OG0009014	core	chr_9	626539	628077
ST99CH_3D1	g9008	OG0011798	accessory	chr_9	632898	634903
ST99CH_3D1	g9065	OG0009058	core	chr_9	761418	763316
ST99CH_3D1	g9075	OG0009065	core	chr_9	783694	785396
ST99CH_3D1	g9084	OG0009072	core	chr_9	825996	827833
ST99CH_3D1	g9117	OG0009099	core	chr_9	914438	916030
ST99CH_3D1	g9124	OG0009105	core	chr_9	928934	930496
ST99CH_3D1	g9244	OG0009191	core	chr_9	1303438	1305819
ST99CH_3D1	g9262	OG0009205	core	chr_9	1356855	1358360
ST99CH_3D1	g9281	OG0009219	core	chr_9	1406017	1407858
ST99CH_3D1	g9305	OG0009237	core	chr_9	1597909	1599810
ST99CH_3D1	g9349	OG0009273	core	chr_9	1754938	1756597
ST99CH_3D1	g9358	OG0009282	core	chr_9	1784189	1785924
ST99CH_3D1	g9419	OG0009338	core	chr_9	1974984	1976508
ST99CH_3D1	g9449	OG0009366	core	chr_9	2077262	2079303
ST99CH_3D1	g9548	OG0000171	core	chr_10	202222	203938
ST99CH_3D1	g9594	OG0002427	core	chr_10	314163	316257
ST99CH_3D1	g9663	OG0002477	core	chr_10	516453	518167
ST99CH_3D1	g9668	OG0002481	core	chr_10	555873	557659
ST99CH_3D1	g9698	OG0002503	core	chr_10	666042	668550
ST99CH_3D1	g9703	OG0002508	core	chr_10	681409	683355
ST99CH_3D1	g9723	OG0002525	core	chr_10	749098	750655
ST99CH_3D1	g9767	OG0002563	core	chr_10	851859	853707
ST99CH_3D1	g9840	OG0002626	core	chr_10	1073936	1075610
ST99CH_3D1	g9880	OG0002663	core	chr_10	1170082	1171655
ST99CH_3D1	g9914	OG0010804	accessory	chr_10	1266165	1268090
ST99CH_3D1	g9931	OG0002705	core	chr_10	1310843	1312829
ST99CH_3D1	g9963	OG0002729	core	chr_10	1430214	1432455
ST99CH_3D1	g9997	OG0009518	accessory	chr_10	1548175	1549826
ST99CH_3D7	g10000	OG0002705	core	chr_10	1314470	1316456
ST99CH_3D7	g10030	OG0002729	core	chr_10	1406962	1409145
ST99CH_3D7	g10062	OG0009518	accessory	chr_10	1512008	1513661
ST99CH_3D7	g10074	OG0009528	accessory	chr_10	1559837	1561485
ST99CH_3D7	g10135	OG0000017	core	chr_10	1808371	1810304
ST99CH_3D7	g10153	OG0000368	core	chr_11	87117	89063
ST99CH_3D7	g10230	OG0002812	core	chr_11	350729	353221
ST99CH_3D7	g10261	OG0002834	core	chr_11	425192	426979
ST99CH_3D7	g10285	OG0002856	core	chr_11	514734	516389
ST99CH_3D7	g10352	OG0002906	core	chr_11	713509	715106
ST99CH_3D7	g10353	OG0002907	core	chr_11	717244	718807
ST99CH_3D7	g10395	OG0010527	accessory	chr_11	843839	845545
ST99CH_3D7	g10408	OG0002947	core	chr_11	873301	875067
ST99CH_3D7	g10419	OG0002954	core	chr_11	898482	900335
ST99CH_3D7	g105	OG0000594	core	chr_1	409689	411882
ST99CH_3D7	g10530	OG0003046	core	chr_11	1224107	1225747
ST99CH_3D7	g10590	OG0003091	core	chr_11	1393597	1395833
ST99CH_3D7	g10602	OG0003100	core	chr_11	1431988	1433932
ST99CH_3D7	g10654	OG0009613	accessory	chr_11	1568317	1570081
ST99CH_3D7	g10690	OG0003153	core	chr_12	89321	92195
ST99CH_3D7	g10702	OG0003161	core	chr_12	124642	126397
ST99CH_3D7	g10705	OG0003164	core	chr_12	130536	132356
ST99CH_3D7	g10707	OG0003166	core	chr_12	150960	152426
ST99CH_3D7	g10761	OG0003213	core	chr_12	313146	314718
ST99CH_3D7	g10774	OG0003220	core	chr_12	356465	358197
ST99CH_3D7	g10972	OG0003372	core	chr_12	921368	923214
ST99CH_3D7	g11017	OG0003405	core	chr_12	1033765	1035433
ST99CH_3D7	g1105	OG0001415	core	chr_1	3294392	3296519
ST99CH_3D7	g11141	OG0010591	accessory	chr_13	29075	30784
ST99CH_3D7	g11157	OG0003507	core	chr_13	76894	78150
ST99CH_3D7	g11171	OG0003517	core	chr_13	101315	102790
ST99CH_3D7	g11195	OG0003534	core	chr_13	189402	191165
ST99CH_3D7	g11201	OG0003539	core	chr_13	207722	209353
ST99CH_3D7	g11211	OG0010296	accessory	chr_13	231343	232414
ST99CH_3D7	g11214	OG0003548	core	chr_13	238685	240655
ST99CH_3D7	g11233	OG0003565	core	chr_13	297724	299679
ST99CH_3D7	g11251	OG0003575	core	chr_13	335273	337615
ST99CH_3D7	g11279	OG0003598	core	chr_13	400629	402671
ST99CH_3D7	g11307	OG0003620	core	chr_13	532174	534056
ST99CH_3D7	g11335	OG0003644	core	chr_13	591124	592518
ST99CH_3D7	g11360	OG0003664	core	chr_13	648472	650703
ST99CH_3D7	g11420	OG0009675	accessory	chr_13	857198	858871
ST99CH_3D7	g11501	OG0003758	core	chr_13	1060779	1062378
ST99CH_3D7	g11508	OG0003763	core	chr_13	1076098	1077914
ST99CH_3D7	g11511	OG0003766	core	chr_13	1083244	1085019
ST99CH_3D7	g11513	OG0000398	core	chr_13	1089310	1090605
ST99CH_3D7	g1158	OG0001461	core	chr_1	3458306	3459841
ST99CH_3D7	g1303	OG0001591	core	chr_1	3800138	3805318
ST99CH_3D7	g1368	OG0001647	core	chr_1	3985954	3988213
ST99CH_3D7	g142	OG0011369	accessory	chr_1	541378	542262
ST99CH_3D7	g1457	OG0001718	core	chr_1	4264280	4265965
ST99CH_3D7	g1496	OG0001748	core	chr_1	4363715	4365956
ST99CH_3D7	g1506	OG0001758	core	chr_1	4392689	4394609
ST99CH_3D7	g1530	OG0009466	accessory	chr_1	4456371	4457387
ST99CH_3D7	g1571	OG0001817	core	chr_1	4564868	4567112
ST99CH_3D7	g1578	OG0001822	core	chr_1	4581142	4583018
ST99CH_3D7	g1604	OG0001845	core	chr_1	4675449	4677857
ST99CH_3D7	g1656	OG0001894	core	chr_1	4802581	4804378
ST99CH_3D7	g1678	OG0001913	core	chr_1	4901033	4902771
ST99CH_3D7	g1727	OG0001959	core	chr_1	5030938	5032632
ST99CH_3D7	g1745	OG0001974	core	chr_1	5075969	5077892
ST99CH_3D7	g1758	OG0001987	core	chr_1	5132731	5137901
ST99CH_3D7	g1796	OG0002025	core	chr_1	5221915	5223697
ST99CH_3D7	g1804	OG0002032	core	chr_1	5244820	5247396
ST99CH_3D7	g1817	OG0002043	core	chr_1	5283303	5285035
ST99CH_3D7	g1902	OG0002112	core	chr_1	5559505	5561374
ST99CH_3D7	g1940	OG0002148	core	chr_1	5723867	5725330
ST99CH_3D7	g1946	OG0002154	core	chr_1	5736596	5739640
ST99CH_3D7	g1982	OG0002180	core	chr_1	5843784	5845506
ST99CH_3D7	g1990	OG0002187	core	chr_1	5859130	5860938
ST99CH_3D7	g2041	OG0002231	core	chr_1	5977450	5979195
ST99CH_3D7	g2044	OG0002234	core	chr_1	5982676	5984728
ST99CH_3D7	g2051	OG0002240	core	chr_1	6000846	6002259
ST99CH_3D7	g2055	OG0002244	core	chr_1	6011153	6011889
ST99CH_3D7	g2071	OG0002257	core	chr_1	6046663	6048767
ST99CH_3D7	g2187	OG0002357	core	chr_1	6340571	6342134
ST99CH_3D7	g2209	OG0000516	accessory	chr_2	30260	31253
ST99CH_3D7	g2328	OG0000268	core	chr_2	545573	546846
ST99CH_3D7	g2377	OG0003898	core	chr_2	698114	699836
ST99CH_3D7	g2469	OG0003975	core	chr_2	965042	966996
ST99CH_3D7	g2516	OG0004017	core	chr_2	1148966	1150735
ST99CH_3D7	g2517	OG0004018	core	chr_2	1153100	1154745
ST99CH_3D7	g2615	OG0004101	core	chr_2	1428331	1430353
ST99CH_3D7	g2643	OG0004124	core	chr_2	1494306	1496185
ST99CH_3D7	g2672	OG0004151	core	chr_2	1561644	1565051
ST99CH_3D7	g2720	OG0004196	core	chr_2	1681911	1683704
ST99CH_3D7	g2732	OG0000179	core	chr_2	1721895	1723149
ST99CH_3D7	g2779	OG0004248	core	chr_2	1888790	1890715
ST99CH_3D7	g2786	OG0000408	accessory	chr_2	1906718	1908441
ST99CH_3D7	g2848	OG0004305	core	chr_2	2101772	2103656
ST99CH_3D7	g2852	OG0004309	core	chr_2	2119505	2121137
ST99CH_3D7	g2887	OG0000133	core	chr_2	2208717	2212818
ST99CH_3D7	g2949	OG0004386	core	chr_2	2388835	2390689
ST99CH_3D7	g3016	OG0004445	core	chr_2	2566533	2568404
ST99CH_3D7	g304	OG0000751	core	chr_1	1021271	1023106
ST99CH_3D7	g3054	OG0004477	core	chr_2	2661264	2662808
ST99CH_3D7	g306	OG0000753	core	chr_1	1025320	1027302
ST99CH_3D7	g31	OG0000543	core	chr_1	100799	102952
ST99CH_3D7	g3117	OG0004538	core	chr_2	2820898	2829345
ST99CH_3D7	g3151	OG0004564	core	chr_2	2933141	2934725
ST99CH_3D7	g3161	OG0004571	core	chr_2	2958944	2960658
ST99CH_3D7	g3191	OG0004598	core	chr_2	3019544	3021526
ST99CH_3D7	g3217	OG0004622	core	chr_2	3100738	3102541
ST99CH_3D7	g3219	OG0004624	core	chr_2	3105261	3106932
ST99CH_3D7	g3270	OG0004671	core	chr_2	3234945	3236397
ST99CH_3D7	g3344	OG0000135	core	chr_2	3523626	3525515
ST99CH_3D7	g3368	OG0004741	core	chr_2	3580562	3582274
ST99CH_3D7	g3391	OG0009754	accessory	chr_2	3658427	3659005
ST99CH_3D7	g3412	OG0004775	core	chr_2	3712101	3713893
ST99CH_3D7	g3474	OG0004810	core	chr_3	86769	88680
ST99CH_3D7	g3510	OG0004837	core	chr_3	196696	198537
ST99CH_3D7	g3524	OG0004850	core	chr_3	272815	274649
ST99CH_3D7	g357	OG0000794	core	chr_1	1163893	1165579
ST99CH_3D7	g3613	OG0004921	core	chr_3	547197	549348
ST99CH_3D7	g3639	OG0004941	core	chr_3	702431	704143
ST99CH_3D7	g3682	OG0004977	core	chr_3	801636	803456
ST99CH_3D7	g3691	OG0000432	core	chr_3	951263	952376
ST99CH_3D7	g3697	OG0004990	core	chr_3	976763	978542
ST99CH_3D7	g3700	OG0004993	core	chr_3	987185	988645
ST99CH_3D7	g3765	OG0005047	core	chr_3	1258500	1260543
ST99CH_3D7	g3855	OG0005126	core	chr_3	1505277	1506990
ST99CH_3D7	g3860	OG0005130	core	chr_3	1514596	1516322
ST99CH_3D7	g3899	OG0005163	core	chr_3	1620806	1623171
ST99CH_3D7	g3911	OG0005174	core	chr_3	1648636	1650027
ST99CH_3D7	g3981	OG0005229	core	chr_3	1885235	1889664
ST99CH_3D7	g400	OG0000834	core	chr_1	1287014	1288790
ST99CH_3D7	g4002	OG0005246	core	chr_3	1956078	1958701
ST99CH_3D7	g4107	OG0005333	core	chr_3	2306506	2307948
ST99CH_3D7	g4142	OG0005357	core	chr_3	2400850	2402603
ST99CH_3D7	g4205	OG0005406	core	chr_3	2583546	2585074
ST99CH_3D7	g4220	OG0005421	core	chr_3	2616943	2618703
ST99CH_3D7	g430	OG0000859	core	chr_1	1373994	1375623
ST99CH_3D7	g4344	OG0005526	core	chr_3	2987784	2989741
ST99CH_3D7	g4361	OG0005541	core	chr_3	3046474	3048400
ST99CH_3D7	g4365	OG0005545	core	chr_3	3053969	3055799
ST99CH_3D7	g4417	OG0005582	core	chr_3	3197624	3199426
ST99CH_3D7	g4426	OG0005589	core	chr_3	3235338	3236981
ST99CH_3D7	g4461	OG0005621	core	chr_3	3328532	3330347
ST99CH_3D7	g4470	OG0005630	core	chr_3	3347467	3349270
ST99CH_3D7	g448	OG0000875	core	chr_1	1415504	1417435
ST99CH_3D7	g454	OG0000892	core	chr_1	1448133	1450044
ST99CH_3D7	g4573	OG0005704	core	chr_3	3717161	3719437
ST99CH_3D7	g4588	OG0000444	core	chr_3	3763569	3764093
ST99CH_3D7	g4592	OG0005719	core	chr_3	3771490	3773456
ST99CH_3D7	g4632	OG0005750	core	chr_4	23500	25508
ST99CH_3D7	g4634	OG0005752	core	chr_4	32145	33444
ST99CH_3D7	g4637	OG0005755	core	chr_4	41316	42845
ST99CH_3D7	g4682	OG0005786	core	chr_4	320979	322398
ST99CH_3D7	g4692	OG0005793	core	chr_4	360544	363597
ST99CH_3D7	g4707	OG0005808	core	chr_4	398270	400181
ST99CH_3D7	g4764	OG0005863	core	chr_4	565400	567574
ST99CH_3D7	g4812	OG0005904	core	chr_4	687138	689036
ST99CH_3D7	g4823	OG0005909	core	chr_4	725302	727425
ST99CH_3D7	g4843	OG0005921	core	chr_4	770866	772656
ST99CH_3D7	g4896	OG0000450	core	chr_4	906834	908855
ST99CH_3D7	g4905	OG0005971	core	chr_4	931611	933913
ST99CH_3D7	g5054	OG0006096	core	chr_4	1428158	1430115
ST99CH_3D7	g5057	OG0006099	core	chr_4	1441218	1442854
ST99CH_3D7	g5073	OG0006109	core	chr_4	1478071	1480163
ST99CH_3D7	g5139	OG0006160	core	chr_4	1691449	1695385
ST99CH_3D7	g5162	OG0009850	accessory	chr_4	1741606	1743622
ST99CH_3D7	g518	OG0000929	core	chr_1	1632847	1634982
ST99CH_3D7	g5185	OG0006190	core	chr_4	1793549	1795256
ST99CH_3D7	g5218	OG0006216	core	chr_4	1878298	1880079
ST99CH_3D7	g5220	OG0006218	core	chr_4	1884552	1886785
ST99CH_3D7	g5296	OG0006278	core	chr_4	2154984	2156959
ST99CH_3D7	g5313	OG0006288	core	chr_4	2201317	2203254
ST99CH_3D7	g5321	OG0006294	core	chr_4	2215880	2218587
ST99CH_3D7	g5407	OG0006357	core	chr_4	2440707	2442811
ST99CH_3D7	g5482	OG0006422	core	chr_4	2654371	2656252
ST99CH_3D7	g5535	OG0006454	core	chr_4	2778097	2779762
ST99CH_3D7	g5574	OG0006476	core	chr_4	2865952	2867916
ST99CH_3D7	g5582	OG0010413	accessory	chr_4	2908156	2909671
ST99CH_3D7	g5590	OG0006485	core	chr_5	44445	48806
ST99CH_3D7	g5626	OG0006518	core	chr_5	208450	210248
ST99CH_3D7	g5648	OG0006531	core	chr_5	270560	272359
ST99CH_3D7	g5705	OG0006567	core	chr_5	432432	434258
ST99CH_3D7	g572	OG0000982	core	chr_1	1772888	1774933
ST99CH_3D7	g5787	OG0006619	core	chr_5	655233	657090
ST99CH_3D7	g5789	OG0006621	core	chr_5	668466	670249
ST99CH_3D7	g5889	OG0000473	core	chr_5	1023122	1024642
ST99CH_3D7	g591	OG0000328	core	chr_1	1834110	1835877
ST99CH_3D7	g5988	OG0006785	core	chr_5	1260075	1261990
ST99CH_3D7	g60	OG0000564	core	chr_1	198092	199777
ST99CH_3D7	g6135	OG0006911	core	chr_5	1637547	1639315
ST99CH_3D7	g6165	OG0006940	core	chr_5	1718123	1719662
ST99CH_3D7	g6248	OG0006994	core	chr_5	1944232	1946134
ST99CH_3D7	g6281	OG0007007	core	chr_5	2047186	2049203
ST99CH_3D7	g6307	OG0000017	core	chr_5	2112630	2114558
ST99CH_3D7	g6349	OG0007057	core	chr_5	2229151	2230963
ST99CH_3D7	g6350	OG0009923	accessory	chr_5	2234406	2236070
ST99CH_3D7	g6385	OG0007087	core	chr_5	2324931	2326906
ST99CH_3D7	g6386	OG0007088	core	chr_5	2328401	2329886
ST99CH_3D7	g6430	OG0007122	core	chr_5	2436743	2437450
ST99CH_3D7	g6431	OG0009930	accessory	chr_5	2437801	2438280
ST99CH_3D7	g6482	OG0000226	core	chr_5	2590358	2593522
ST99CH_3D7	g6528	OG0009935	accessory	chr_6	17553	19380
ST99CH_3D7	g6532	OG0009936	accessory	chr_6	25586	27740
ST99CH_3D7	g654	OG0001030	core	chr_1	2096155	2097795
ST99CH_3D7	g6550	OG0007196	core	chr_6	79672	81472
ST99CH_3D7	g6568	OG0007211	core	chr_6	148062	150227
ST99CH_3D7	g6587	OG0007224	core	chr_6	205563	207141
ST99CH_3D7	g6600	OG0007233	core	chr_6	235957	236954
ST99CH_3D7	g6615	OG0007247	core	chr_6	296859	298332
ST99CH_3D7	g6660	OG0007284	core	chr_6	487008	488842
ST99CH_3D7	g6730	OG0007330	core	chr_6	772236	773888
ST99CH_3D7	g6757	OG0007354	core	chr_6	846396	848086
ST99CH_3D7	g6808	OG0007398	core	chr_6	1006204	1008443
ST99CH_3D7	g6809	OG0007399	core	chr_6	1009526	1011151
ST99CH_3D7	g6868	OG0010445	accessory	chr_6	1173277	1173687
ST99CH_3D7	g6877	OG0007454	core	chr_6	1196752	1198459
ST99CH_3D7	g6926	OG0007497	core	chr_6	1323787	1325745
ST99CH_3D7	g6997	OG0007557	core	chr_6	1510307	1511775
ST99CH_3D7	g710	OG0001077	core	chr_1	2216964	2219002
ST99CH_3D7	g7129	OG0007663	core	chr_6	1880951	1882913
ST99CH_3D7	g713	OG0001080	core	chr_1	2228068	2230071
ST99CH_3D7	g7140	OG0007671	core	chr_6	1991438	1993256
ST99CH_3D7	g7224	OG0007735	core	chr_6	2237332	2238941
ST99CH_3D7	g7236	OG0007745	core	chr_6	2268210	2270438
ST99CH_3D7	g7238	OG0007746	core	chr_6	2290830	2292500
ST99CH_3D7	g7254	OG0007759	core	chr_6	2327789	2329562
ST99CH_3D7	g7287	OG0000489	core	chr_7	44577	46569
ST99CH_3D7	g7292	OG0007785	core	chr_7	86571	88424
ST99CH_3D7	g732	OG0000113	core	chr_1	2288233	2290105
ST99CH_3D7	g7345	OG0007822	core	chr_7	282300	284178
ST99CH_3D7	g7432	OG0007895	core	chr_7	587600	589268
ST99CH_3D7	g7435	OG0015084	singleton	chr_7	593255	593879
ST99CH_3D7	g7436	OG0007896	core	chr_7	594165	595495
ST99CH_3D7	g7438	OG0007897	core	chr_7	596941	598682
ST99CH_3D7	g7459	OG0007918	core	chr_7	647159	649138
ST99CH_3D7	g7538	OG0007976	core	chr_7	1002462	1004504
ST99CH_3D7	g7661	OG0000160	core	chr_7	1358988	1360902
ST99CH_3D7	g7663	OG0008076	core	chr_7	1363858	1365521
ST99CH_3D7	g778	OG0001130	core	chr_1	2410290	2411793
ST99CH_3D7	g7800	OG0008191	core	chr_7	1725870	1727658
ST99CH_3D7	g7833	OG0000292	core	chr_7	1792510	1794354
ST99CH_3D7	g7849	OG0008216	core	chr_7	1867467	1869095
ST99CH_3D7	g787	OG0001139	core	chr_1	2434704	2436755
ST99CH_3D7	g7882	OG0008244	core	chr_7	2027343	2029519
ST99CH_3D7	g805	OG0001156	core	chr_1	2471070	2472363
ST99CH_3D7	g8121	OG0010139	accessory	chr_7	2695495	2697536
ST99CH_3D7	g8146	OG0008279	core	chr_8	90670	92440
ST99CH_3D7	g8160	OG0008290	core	chr_8	124236	126125
ST99CH_3D7	g8163	OG0008293	core	chr_8	131998	133644
ST99CH_3D7	g8171	OG0008298	core	chr_8	172523	174375
ST99CH_3D7	g8176	OG0008302	core	chr_8	181037	182636
ST99CH_3D7	g8225	OG0013315	accessory	chr_8	299924	301428
ST99CH_3D7	g8246	OG0008356	core	chr_8	376700	378509
ST99CH_3D7	g8299	OG0012033	accessory	chr_8	560717	562747
ST99CH_3D7	g830	OG0001179	core	chr_1	2548107	2549688
ST99CH_3D7	g8424	OG0008493	core	chr_8	1031209	1032900
ST99CH_3D7	g8433	OG0008501	core	chr_8	1048867	1050519
ST99CH_3D7	g8434	OG0008502	core	chr_8	1052389	1054243
ST99CH_3D7	g8438	OG0008506	core	chr_8	1060409	1062309
ST99CH_3D7	g844	OG0001190	core	chr_1	2579047	2579760
ST99CH_3D7	g845	OG0012006	accessory	chr_1	2579927	2581193
ST99CH_3D7	g8468	OG0008535	core	chr_8	1132578	1134232
ST99CH_3D7	g8530	OG0008590	core	chr_8	1278769	1280200
ST99CH_3D7	g8557	OG0008614	core	chr_8	1340947	1342614
ST99CH_3D7	g8559	OG0008615	core	chr_8	1344008	1346039
ST99CH_3D7	g8578	OG0008633	core	chr_8	1383623	1386011
ST99CH_3D7	g8627	OG0008674	core	chr_8	1491041	1492793
ST99CH_3D7	g8659	OG0008700	core	chr_8	1572476	1574504
ST99CH_3D7	g8702	OG0010176	accessory	chr_8	1705987	1708178
ST99CH_3D7	g8758	OG0008782	core	chr_8	1870927	1872365
ST99CH_3D7	g8796	OG0008807	core	chr_8	1979063	1980721
ST99CH_3D7	g8798	OG0008809	core	chr_8	1983486	1986162
ST99CH_3D7	g8818	OG0008825	core	chr_8	2026081	2027876
ST99CH_3D7	g8888	OG0008878	core	chr_8	2329010	2330704
ST99CH_3D7	g8908	OG0008896	core	chr_8	2429846	2431282
ST99CH_3D7	g8926	OG0008907	core	chr_9	48051	50071
ST99CH_3D7	g8994	OG0008954	core	chr_9	260088	261825
ST99CH_3D7	g901	OG0001236	core	chr_1	2742221	2743672
ST99CH_3D7	g9057	OG0008997	core	chr_9	431880	433770
ST99CH_3D7	g9078	OG0009011	core	chr_9	479259	481198
ST99CH_3D7	g9082	OG0009014	core	chr_9	488483	490021
ST99CH_3D7	g9086	OG0011798	accessory	chr_9	494844	496849
ST99CH_3D7	g9139	OG0009058	core	chr_9	622425	624332
ST99CH_3D7	g9149	OG0009065	core	chr_9	651062	652762
ST99CH_3D7	g9157	OG0009072	core	chr_9	684061	685897
ST99CH_3D7	g9190	OG0009099	core	chr_9	756797	758389
ST99CH_3D7	g9196	OG0009105	core	chr_9	771269	772831
ST99CH_3D7	g9309	OG0009191	core	chr_9	1116798	1118702
ST99CH_3D7	g9326	OG0009205	core	chr_9	1170228	1171733
ST99CH_3D7	g9344	OG0015116	singleton	chr_9	1219448	1220212
ST99CH_3D7	g9345	OG0009219	core	chr_9	1220247	1221289
ST99CH_3D7	g9370	OG0009237	core	chr_9	1359152	1360905
ST99CH_3D7	g9416	OG0009273	core	chr_9	1531940	1533660
ST99CH_3D7	g9425	OG0009282	core	chr_9	1553977	1555712
ST99CH_3D7	g9487	OG0009338	core	chr_9	1714097	1715618
ST99CH_3D7	g9517	OG0009366	core	chr_9	1826762	1828807
ST99CH_3D7	g9608	OG0000171	core	chr_10	213730	215446
ST99CH_3D7	g9649	OG0002427	core	chr_10	335353	337447
ST99CH_3D7	g9724	OG0002477	core	chr_10	534241	535010
ST99CH_3D7	g9725	OG0014930	singleton	chr_10	535442	535954
ST99CH_3D7	g9730	OG0002481	core	chr_10	556734	558520
ST99CH_3D7	g9765	OG0002503	core	chr_10	694016	695740
ST99CH_3D7	g9770	OG0002508	core	chr_10	708634	710946
ST99CH_3D7	g9788	OG0002525	core	chr_10	753308	754865
ST99CH_3D7	g9830	OG0002563	core	chr_10	862720	864568
ST99CH_3D7	g9904	OG0002626	core	chr_10	1058433	1060100
ST99CH_3D7	g9944	OG0002663	core	chr_10	1152450	1154200
Arg00	jg10021	OG0006476	core	chr_4	3134342	3136279
Arg00	jg10029	OG0010413	accessory	chr_4	3160430	3161945
Arg00	jg10143	OG0000543	core	chr_1	98389	100542
Arg00	jg10180	OG0000564	core	chr_1	193620	195299
Arg00	jg10229	OG0000594	core	chr_1	351029	352510
Arg00	jg10265	OG0011369	accessory	chr_1	456989	457516
Arg00	jg10423	OG0000751	core	chr_1	982641	984482
Arg00	jg10425	OG0000753	core	chr_1	986682	988664
Arg00	jg10477	OG0000794	core	chr_1	1177063	1178749
Arg00	jg10521	OG0000834	core	chr_1	1347673	1349929
Arg00	jg10549	OG0000859	core	chr_1	1441555	1443184
Arg00	jg10566	OG0000875	core	chr_1	1499390	1501321
Arg00	jg10585	OG0000892	core	chr_1	1550403	1552319
Arg00	jg10630	OG0000929	core	chr_1	1718545	1720683
Arg00	jg10687	OG0000982	core	chr_1	1859270	1861311
Arg00	jg10707	OG0000328	core	chr_1	1903621	1905207
Arg00	jg10722	OG0000328	core	chr_1	1935666	1937257
Arg00	jg10779	OG0001030	core	chr_1	2110168	2113155
Arg00	jg10836	OG0001077	core	chr_1	2228243	2230224
Arg00	jg10839	OG0001080	core	chr_1	2239288	2241292
Arg00	jg10857	OG0000113	core	chr_1	2298020	2299452
Arg00	jg10901	OG0001130	core	chr_1	2400373	2401876
Arg00	jg10910	OG0001139	core	chr_1	2424728	2426836
Arg00	jg10927	OG0001156	core	chr_1	2461891	2464562
Arg00	jg10952	OG0001179	core	chr_1	2525687	2527268
Arg00	jg10965	OG0001190	core	chr_1	2556822	2558999
Arg00	jg11022	OG0001236	core	chr_1	2694848	2696299
Arg00	jg11226	OG0001415	core	chr_1	3319978	3322114
Arg00	jg11281	OG0001461	core	chr_1	3457787	3459322
Arg00	jg11433	OG0001591	core	chr_1	3820711	3825888
Arg00	jg1144	OG0000171	core	chr_10	135799	140057
Arg00	jg11497	OG0001647	core	chr_1	4011203	4013462
Arg00	jg11587	OG0001718	core	chr_1	4248709	4250394
Arg00	jg11625	OG0001748	core	chr_1	4351105	4353346
Arg00	jg11635	OG0001758	core	chr_1	4369112	4371032
Arg00	jg11660	OG0009466	accessory	chr_1	4446127	4447926
Arg00	jg11700	OG0001817	core	chr_1	4551904	4554147
Arg00	jg11706	OG0001822	core	chr_1	4568157	4570037
Arg00	jg11735	OG0001845	core	chr_1	4632266	4634674
Arg00	jg11793	OG0001894	core	chr_1	4773036	4774833
Arg00	jg11817	OG0001913	core	chr_1	4892339	4894083
Arg00	jg11866	OG0001959	core	chr_1	5041672	5042870
Arg00	jg1187	OG0002427	core	chr_10	261861	263955
Arg00	jg11884	OG0001974	core	chr_1	5077159	5078836
Arg00	jg11899	OG0001987	core	chr_1	5110526	5115695
Arg00	jg11939	OG0002025	core	chr_1	5200198	5202562
Arg00	jg11947	OG0002032	core	chr_1	5222938	5225514
Arg00	jg11960	OG0002043	core	chr_1	5262846	5264578
Arg00	jg12041	OG0012293	accessory	chr_1	5496666	5497589
Arg00	jg12045	OG0002112	core	chr_1	5503287	5505156
Arg00	jg12083	OG0002148	core	chr_1	5616359	5617822
Arg00	jg12089	OG0002154	core	chr_1	5629324	5632354
Arg00	jg12128	OG0002180	core	chr_1	5791905	5793627
Arg00	jg12136	OG0002187	core	chr_1	5807871	5809679
Arg00	jg12187	OG0002231	core	chr_1	5925009	5927078
Arg00	jg12190	OG0002234	core	chr_1	5930540	5932592
Arg00	jg12195	OG0012482	accessory	chr_1	5951305	5955618
Arg00	jg12201	OG0002240	core	chr_1	5967427	5969082
Arg00	jg12205	OG0002244	core	chr_1	5977749	5979418
Arg00	jg12219	OG0002257	core	chr_1	6023964	6026119
Arg00	jg12335	OG0002357	core	chr_1	6323991	6325557
Arg00	jg1272	OG0002477	core	chr_10	513157	514869
Arg00	jg1277	OG0002481	core	chr_10	534462	536263
Arg00	jg1314	OG0002503	core	chr_10	678379	680103
Arg00	jg1324	OG0002508	core	chr_10	708864	710810
Arg00	jg1344	OG0002525	core	chr_10	753619	755200
Arg00	jg1388	OG0002563	core	chr_10	875729	877574
Arg00	jg1468	OG0002626	core	chr_10	1076915	1078584
Arg00	jg1507	OG0002663	core	chr_10	1167452	1169202
Arg00	jg1542	OG0010804	accessory	chr_10	1240481	1242406
Arg00	jg1562	OG0002705	core	chr_10	1293067	1295053
Arg00	jg1594	OG0002729	core	chr_10	1386013	1388262
Arg00	jg1626	OG0009518	accessory	chr_10	1479181	1480825
Arg00	jg1637	OG0009528	accessory	chr_10	1517330	1518978
Arg00	jg1703	OG0000017	core	chr_10	1749384	1750362
Arg00	jg1704	OG0000017	core	chr_10	1750396	1751348
Arg00	jg1719	OG0000368	core	chr_11	31298	33245
Arg00	jg1794	OG0010811	accessory	chr_11	254286	254660
Arg00	jg1824	OG0002834	core	chr_11	334444	336231
Arg00	jg1849	OG0002856	core	chr_11	434110	435765
Arg00	jg1916	OG0002906	core	chr_11	605358	606955
Arg00	jg1918	OG0002907	core	chr_11	651770	653444
Arg00	jg1975	OG0002947	core	chr_11	895736	897502
Arg00	jg1985	OG0002954	core	chr_11	915293	917146
Arg00	jg2099	OG0003046	core	chr_11	1253066	1254706
Arg00	jg2157	OG0003091	core	chr_11	1420324	1422557
Arg00	jg2169	OG0003100	core	chr_11	1468462	1470406
Arg00	jg2228	OG0009613	accessory	chr_11	1622428	1624188
Arg00	jg2322	OG0008279	core	chr_8	15573	17344
Arg00	jg2334	OG0008290	core	chr_8	49213	51103
Arg00	jg2337	OG0008293	core	chr_8	57025	58674
Arg00	jg2346	OG0008298	core	chr_8	81790	83640
Arg00	jg2351	OG0008302	core	chr_8	90343	91942
Arg00	jg2424	OG0008356	core	chr_8	271755	273564
Arg00	jg2601	OG0008493	core	chr_8	772993	775448
Arg00	jg2609	OG0008501	core	chr_8	790651	792303
Arg00	jg2611	OG0008502	core	chr_8	794173	796027
Arg00	jg2615	OG0008506	core	chr_8	802193	804093
Arg00	jg2645	OG0008535	core	chr_8	874311	875965
Arg00	jg266	OG0009935	accessory	chr_6	30589	32409
Arg00	jg270	OG0009936	accessory	chr_6	38610	40764
Arg00	jg2710	OG0008590	core	chr_8	1031236	1032667
Arg00	jg2736	OG0008614	core	chr_8	1093302	1094969
Arg00	jg2737	OG0008615	core	chr_8	1096378	1098407
Arg00	jg2755	OG0008633	core	chr_8	1135935	1138347
Arg00	jg2805	OG0008674	core	chr_8	1245288	1247040
Arg00	jg2837	OG0008700	core	chr_8	1351730	1353755
Arg00	jg287	OG0007196	core	chr_6	103273	105175
Arg00	jg2884	OG0010176	accessory	chr_8	1468971	1471162
Arg00	jg2941	OG0008782	core	chr_8	1626457	1627019
Arg00	jg2980	OG0008807	core	chr_8	1713984	1715642
Arg00	jg2982	OG0008809	core	chr_8	1718358	1720874
Arg00	jg3003	OG0008825	core	chr_8	1776712	1778507
Arg00	jg306	OG0007211	core	chr_6	151535	153711
Arg00	jg3067	OG0008878	core	chr_8	2041903	2043597
Arg00	jg3086	OG0008896	core	chr_8	2128576	2130012
Arg00	jg3105	OG0008907	core	chr_9	125898	127918
Arg00	jg3174	OG0008954	core	chr_9	343421	345177
Arg00	jg3232	OG0008997	core	chr_9	609285	611175
Arg00	jg325	OG0007224	core	chr_6	243381	244960
Arg00	jg3250	OG0009011	core	chr_9	655454	657402
Arg00	jg3256	OG0009014	core	chr_9	672404	673942
Arg00	jg3257	OG0009016	core	chr_9	678675	684091
Arg00	jg3311	OG0009058	core	chr_9	801573	803480
Arg00	jg3320	OG0009065	core	chr_9	824249	825951
Arg00	jg3328	OG0009072	core	chr_9	848851	850718
Arg00	jg3359	OG0009099	core	chr_9	931529	933121
Arg00	jg3365	OG0009105	core	chr_9	945930	947588
Arg00	jg339	OG0007233	core	chr_6	291389	293090
Arg00	jg3474	OG0009191	core	chr_9	1210891	1214062
Arg00	jg3492	OG0009205	core	chr_9	1267116	1268603
Arg00	jg3511	OG0009219	core	chr_9	1367614	1369455
Arg00	jg3535	OG0009237	core	chr_9	1489871	1491747
Arg00	jg3579	OG0009273	core	chr_9	1617264	1619184
Arg00	jg358	OG0007247	core	chr_6	352787	354269
Arg00	jg3588	OG0009282	core	chr_9	1639171	1640910
Arg00	jg3655	OG0009338	core	chr_9	1843996	1845517
Arg00	jg3686	OG0009366	core	chr_9	1958761	1960803
Arg00	jg3726	OG0010591	accessory	chr_13	103111	105000
Arg00	jg3741	OG0003507	core	chr_13	152353	154173
Arg00	jg3752	OG0003517	core	chr_13	186245	187720
Arg00	jg3776	OG0003534	core	chr_13	248687	250450
Arg00	jg3784	OG0003539	core	chr_13	266670	268300
Arg00	jg3795	OG0010296	accessory	chr_13	289812	291728
Arg00	jg3798	OG0003548	core	chr_13	298409	300566
Arg00	jg3818	OG0003565	core	chr_13	340312	342267
Arg00	jg3834	OG0003575	core	chr_13	394142	396483
Arg00	jg3862	OG0003598	core	chr_13	459293	461335
Arg00	jg3895	OG0003620	core	chr_13	566049	569474
Arg00	jg3921	OG0003644	core	chr_13	626919	628343
Arg00	jg3945	OG0003664	core	chr_13	693336	695567
Arg00	jg400	OG0007284	core	chr_6	542044	543896
Arg00	jg4024	OG0009675	accessory	chr_13	931790	933908
Arg00	jg4101	OG0003758	core	chr_13	1193676	1195428
Arg00	jg4107	OG0003763	core	chr_13	1237505	1239322
Arg00	jg4110	OG0003766	core	chr_13	1244647	1246419
Arg00	jg4112	OG0000398	core	chr_13	1250685	1251980
Arg00	jg4130	OG0006485	core	chr_5	4708	6567
Arg00	jg4169	OG0006518	core	chr_5	167818	169616
Arg00	jg4190	OG0006531	core	chr_5	229331	231133
Arg00	jg4246	OG0006567	core	chr_5	425921	427909
Arg00	jg4334	OG0006619	core	chr_5	710502	712359
Arg00	jg4336	OG0006621	core	chr_5	717142	718925
Arg00	jg4432	OG0000473	core	chr_5	1057975	1059495
Arg00	jg4529	OG0006785	core	chr_5	1305372	1307287
Arg00	jg4674	OG0006911	core	chr_5	1695870	1697638
Arg00	jg4703	OG0006940	core	chr_5	1768752	1770292
Arg00	jg473	OG0007330	core	chr_6	879831	883491
Arg00	jg4778	OG0006994	core	chr_5	1947821	1949723
Arg00	jg4806	OG0007007	core	chr_5	2048932	2050949
Arg00	jg4833	OG0000017	core	chr_5	2134664	2136592
Arg00	jg4873	OG0007057	core	chr_5	2333420	2335232
Arg00	jg4875	OG0009923	accessory	chr_5	2338445	2340331
Arg00	jg4910	OG0007087	core	chr_5	2448891	2450434
Arg00	jg4911	OG0007088	core	chr_5	2451929	2453102
Arg00	jg4964	OG0007122	core	chr_5	2609114	2609821
Arg00	jg4965	OG0009930	accessory	chr_5	2610139	2610651
Arg00	jg501	OG0007354	core	chr_6	947307	948997
Arg00	jg5019	OG0000226	core	chr_5	2806591	2809731
Arg00	jg5156	OG0004810	core	chr_3	68654	70888
Arg00	jg5196	OG0004837	core	chr_3	176499	178340
Arg00	jg5210	OG0004850	core	chr_3	207836	209670
Arg00	jg5309	OG0004921	core	chr_3	504622	506773
Arg00	jg5335	OG0004941	core	chr_3	612667	614371
Arg00	jg5376	OG0004977	core	chr_3	725018	726838
Arg00	jg5390	OG0000432	core	chr_3	933077	933937
Arg00	jg5396	OG0004990	core	chr_3	944599	946378
Arg00	jg5399	OG0004993	core	chr_3	954890	956470
Arg00	jg5464	OG0005047	core	chr_3	1189045	1191087
Arg00	jg550	OG0007398	core	chr_6	1070375	1072574
Arg00	jg551	OG0007399	core	chr_6	1073680	1075305
Arg00	jg5565	OG0005126	core	chr_3	1505508	1507223
Arg00	jg5570	OG0005130	core	chr_3	1514785	1516556
Arg00	jg5611	OG0005163	core	chr_3	1611668	1613416
Arg00	jg5612	OG0011083	accessory	chr_3	1613572	1614033
Arg00	jg5625	OG0005174	core	chr_3	1639742	1641133
Arg00	jg5738	OG0005229	core	chr_3	1954441	1958805
Arg00	jg5758	OG0005246	core	chr_3	2024862	2026865
Arg00	jg5859	OG0005333	core	chr_3	2398163	2399605
Arg00	jg5892	OG0005357	core	chr_3	2490372	2492132
Arg00	jg5953	OG0005406	core	chr_3	2651674	2653202
Arg00	jg5970	OG0005421	core	chr_3	2683466	2685226
Arg00	jg608	OG0010445	accessory	chr_6	1234490	1235394
Arg00	jg6087	OG0005526	core	chr_3	3040992	3042948
Arg00	jg6103	OG0005541	core	chr_3	3089444	3091523
Arg00	jg6107	OG0005545	core	chr_3	3097092	3098924
Arg00	jg6157	OG0005582	core	chr_3	3260296	3262098
Arg00	jg6167	OG0005589	core	chr_3	3284172	3285815
Arg00	jg618	OG0007454	core	chr_6	1259134	1260672
Arg00	jg6202	OG0005621	core	chr_3	3389780	3391595
Arg00	jg6211	OG0005630	core	chr_3	3408851	3410653
Arg00	jg6310	OG0005704	core	chr_3	3670396	3672678
Arg00	jg6327	OG0000444	core	chr_3	3711481	3713278
Arg00	jg6331	OG0005719	core	chr_3	3720422	3722393
Arg00	jg6458	OG0000489	core	chr_7	106254	108247
Arg00	jg6462	OG0007785	core	chr_7	150742	152648
Arg00	jg6506	OG0007822	core	chr_7	268917	270795
Arg00	jg6595	OG0007895	core	chr_7	628462	629575
Arg00	jg6597	OG0007896	core	chr_7	633130	635370
Arg00	jg6599	OG0007897	core	chr_7	636820	638561
Arg00	jg6620	OG0007918	core	chr_7	687061	689047
Arg00	jg6695	OG0007976	core	chr_7	967807	969858
Arg00	jg673	OG0007497	core	chr_6	1425506	1427464
Arg00	jg6814	OG0000160	core	chr_7	1286990	1288904
Arg00	jg6816	OG0008076	core	chr_7	1292666	1294310
Arg00	jg6953	OG0008191	core	chr_7	1700830	1703730
Arg00	jg6984	OG0000292	core	chr_7	1800006	1800818
Arg00	jg6987	OG0000292	core	chr_7	1807013	1808857
Arg00	jg7000	OG0008216	core	chr_7	1885609	1887237
Arg00	jg7037	OG0008244	core	chr_7	2098131	2100228
Arg00	jg7302	OG0010139	accessory	chr_7	2720451	2722485
Arg00	jg7407	OG0000268	core	chr_2	321257	322530
Arg00	jg7457	OG0003898	core	chr_2	463631	465353
Arg00	jg746	OG0007557	core	chr_6	1637101	1638544
Arg00	jg7553	OG0003975	core	chr_2	763214	765168
Arg00	jg7603	OG0004017	core	chr_2	933076	934845
Arg00	jg7605	OG0004018	core	chr_2	937210	938855
Arg00	jg7618	OG0010626	accessory	chr_2	1021850	1027079
Arg00	jg7702	OG0004101	core	chr_2	1264732	1266884
Arg00	jg7725	OG0004124	core	chr_2	1333814	1335692
Arg00	jg7754	OG0009711	accessory	chr_2	1446796	1448531
Arg00	jg7810	OG0004196	core	chr_2	1597735	1599528
Arg00	jg7829	OG0000179	core	chr_2	1656848	1658102
Arg00	jg7830	OG0000407	core	chr_2	1658984	1659842
Arg00	jg7874	OG0004248	core	chr_2	1819250	1821173
Arg00	jg7879	OG0000408	accessory	chr_2	1836448	1838606
Arg00	jg7949	OG0004305	core	chr_2	2011264	2013148
Arg00	jg7953	OG0004309	core	chr_2	2029068	2030701
Arg00	jg7994	OG0000133	core	chr_2	2138861	2142881
Arg00	jg8056	OG0004386	core	chr_2	2332095	2333949
Arg00	jg8125	OG0004445	core	chr_2	2503616	2505487
Arg00	jg8161	OG0004477	core	chr_2	2596208	2598238
Arg00	jg8227	OG0011072	accessory	chr_2	2757011	2759629
Arg00	jg8261	OG0004564	core	chr_2	2876797	2878381
Arg00	jg8271	OG0004571	core	chr_2	2902475	2904189
Arg00	jg8302	OG0004598	core	chr_2	2970554	2972536
Arg00	jg8331	OG0004622	core	chr_2	3069051	3070854
Arg00	jg8333	OG0004624	core	chr_2	3073574	3075245
Arg00	jg8385	OG0004671	core	chr_2	3216638	3218398
Arg00	jg8473	OG0000135	core	chr_2	3496183	3500635
Arg00	jg8498	OG0004741	core	chr_2	3622879	3624588
Arg00	jg8521	OG0009754	accessory	chr_2	3679782	3680675
Arg00	jg8547	OG0004775	core	chr_2	3742310	3743960
Arg00	jg8604	OG0003153	core	chr_12	102503	105223
Arg00	jg8616	OG0003161	core	chr_12	139828	141583
Arg00	jg8619	OG0003164	core	chr_12	145831	147651
Arg00	jg8621	OG0003166	core	chr_12	154916	156382
Arg00	jg8678	OG0003213	core	chr_12	321461	323033
Arg00	jg8693	OG0003220	core	chr_12	364647	366390
Arg00	jg873	OG0007663	core	chr_6	2024506	2026468
Arg00	jg8791	OG0010821	accessory	chr_12	738284	740164
Arg00	jg885	OG0007671	core	chr_6	2117674	2119492
Arg00	jg8887	OG0003372	core	chr_12	998770	1000617
Arg00	jg8934	OG0003405	core	chr_12	1132280	1133948
Arg00	jg9061	OG0005750	core	chr_4	66803	68811
Arg00	jg9063	OG0005752	core	chr_4	74781	76945
Arg00	jg9066	OG0005755	core	chr_4	84062	85591
Arg00	jg9118	OG0005786	core	chr_4	310342	312351
Arg00	jg9128	OG0005793	core	chr_4	363976	367029
Arg00	jg9145	OG0005808	core	chr_4	406494	408402
Arg00	jg9203	OG0005863	core	chr_4	590854	592895
Arg00	jg9246	OG0005904	core	chr_4	718738	720636
Arg00	jg9258	OG0005909	core	chr_4	775844	777967
Arg00	jg9276	OG0005921	core	chr_4	827069	828859
Arg00	jg9332	OG0000450	core	chr_4	970312	972324
Arg00	jg9341	OG0005971	core	chr_4	1002331	1004633
Arg00	jg9488	OG0006096	core	chr_4	1407194	1409028
Arg00	jg9491	OG0006099	core	chr_4	1420578	1422214
Arg00	jg9512	OG0006109	core	chr_4	1466487	1468562
Arg00	jg9578	OG0006160	core	chr_4	1667668	1671625
Arg00	jg9606	OG0009850	accessory	chr_4	1739581	1741400
Arg00	jg9626	OG0006190	core	chr_4	1791194	1792901
Arg00	jg964	OG0007735	core	chr_6	2391130	2392606
Arg00	jg9658	OG0006216	core	chr_4	1876821	1878602
Arg00	jg9660	OG0006218	core	chr_4	1886558	1888791
Arg00	jg9738	OG0006278	core	chr_4	2167140	2169115
Arg00	jg9762	OG0006288	core	chr_4	2244425	2246362
Arg00	jg9768	OG0006294	core	chr_4	2258987	2261698
Arg00	jg978	OG0007746	core	chr_6	2445810	2447479
Arg00	jg9857	OG0006357	core	chr_4	2582636	2584746
Arg00	jg9888	OG0006386	core	chr_4	2661340	2663294
Arg00	jg993	OG0007759	core	chr_6	2482784	2484548
Arg00	jg9934	OG0006422	core	chr_4	2829375	2831256
Arg00	jg9993	OG0006454	core	chr_4	3008470	3010135
Aus01	jg1000	OG0006422	core	chr_4	2871767	2873644
Aus01	jg10024	OG0003372	core	chr_12	955654	957501
Aus01	jg10069	OG0003405	core	chr_12	1067402	1069070
Aus01	jg10233	OG0000368	core	chr_11	100149	102095
Aus01	jg10313	OG0010811	accessory	chr_11	400168	400542
Aus01	jg10345	OG0002834	core	chr_11	486744	488531
Aus01	jg10374	OG0002856	core	chr_11	586155	587810
Aus01	jg104	OG0005750	core	chr_4	78260	80268
Aus01	jg10449	OG0002906	core	chr_11	791729	793325
Aus01	jg10450	OG0002907	core	chr_11	795346	797020
Aus01	jg10498	OG0010527	accessory	chr_11	934259	935963
Aus01	jg10512	OG0002947	core	chr_11	1020783	1022549
Aus01	jg10526	OG0002954	core	chr_11	1052323	1054175
Aus01	jg106	OG0005752	core	chr_4	86907	89067
Aus01	jg10638	OG0003046	core	chr_11	1356903	1358540
Aus01	jg1069	OG0006454	core	chr_4	3057688	3059319
Aus01	jg10697	OG0003091	core	chr_11	1549750	1551995
Aus01	jg10708	OG0003100	core	chr_11	1578599	1580441
Aus01	jg10764	OG0009613	accessory	chr_11	1768276	1770036
Aus01	jg10868	OG0009935	accessory	chr_6	34340	36380
Aus01	jg10869	OG0009935	accessory	chr_6	33531	34225
Aus01	jg10871	OG0009936	accessory	chr_6	41564	43718
Aus01	jg10888	OG0007196	core	chr_6	117147	119049
Aus01	jg10911	OG0007211	core	chr_6	197317	199482
Aus01	jg10930	OG0007224	core	chr_6	278590	280169
Aus01	jg10943	OG0007233	core	chr_6	308900	310601
Aus01	jg10959	OG0007247	core	chr_6	363809	365291
Aus01	jg110	OG0005755	core	chr_4	96138	97667
Aus01	jg11004	OG0007284	core	chr_6	574539	576373
Aus01	jg1108	OG0006476	core	chr_4	3206171	3208155
Aus01	jg11102	OG0007330	core	chr_6	879949	883609
Aus01	jg11130	OG0007354	core	chr_6	943003	944693
Aus01	jg11180	OG0007398	core	chr_6	1095400	1098160
Aus01	jg11181	OG0007399	core	chr_6	1098539	1100164
Aus01	jg1121	OG0010591	accessory	chr_13	35662	37542
Aus01	jg11243	OG0010445	accessory	chr_6	1283782	1284684
Aus01	jg11253	OG0007454	core	chr_6	1308405	1309943
Aus01	jg11301	OG0007497	core	chr_6	1433983	1435941
Aus01	jg11374	OG0007557	core	chr_6	1659088	1660550
Aus01	jg1140	OG0003507	core	chr_13	91473	93287
Aus01	jg11510	OG0007663	core	chr_6	2150594	2152556
Aus01	jg1152	OG0003517	core	chr_13	116815	118290
Aus01	jg11525	OG0007671	core	chr_6	2245377	2247201
Aus01	jg11616	OG0007735	core	chr_6	2546451	2547931
Aus01	jg11632	OG0007746	core	chr_6	2635166	2636836
Aus01	jg11648	OG0007759	core	chr_6	2672183	2673947
Aus01	jg1178	OG0003534	core	chr_13	182127	183890
Aus01	jg1186	OG0003539	core	chr_13	198875	200505
Aus01	jg11864	OG0000489	core	chr_7	74179	76171
Aus01	jg11868	OG0007785	core	chr_7	89928	91834
Aus01	jg11927	OG0007822	core	chr_7	335319	337197
Aus01	jg1196	OG0010296	accessory	chr_13	223275	225193
Aus01	jg1201	OG0003548	core	chr_13	238252	240408
Aus01	jg12013	OG0007895	core	chr_7	578003	579672
Aus01	jg12016	OG0007896	core	chr_7	583651	585891
Aus01	jg12018	OG0007897	core	chr_7	587341	589082
Aus01	jg12039	OG0007918	core	chr_7	637704	639566
Aus01	jg12126	OG0007976	core	chr_7	908581	910627
Aus01	jg1221	OG0003565	core	chr_13	280123	282078
Aus01	jg12249	OG0000160	core	chr_7	1249613	1251527
Aus01	jg12251	OG0008076	core	chr_7	1255289	1256933
Aus01	jg12395	OG0008191	core	chr_7	1726687	1728475
Aus01	jg1241	OG0003575	core	chr_13	355041	357384
Aus01	jg12426	OG0000292	core	chr_7	1793362	1795206
Aus01	jg12448	OG0008216	core	chr_7	1915781	1917409
Aus01	jg12493	OG0008244	core	chr_7	2120406	2122498
Aus01	jg1268	OG0003598	core	chr_13	447874	449916
Aus01	jg12762	OG0010139	accessory	chr_7	2805913	2807946
Aus01	jg1299	OG0003620	core	chr_13	537888	539771
Aus01	jg1324	OG0003644	core	chr_13	616148	617569
Aus01	jg1352	OG0003664	core	chr_13	680022	682253
Aus01	jg1414	OG0009675	accessory	chr_13	872028	874155
Aus01	jg1499	OG0003758	core	chr_13	1189553	1191305
Aus01	jg1504	OG0003763	core	chr_13	1236739	1238555
Aus01	jg1507	OG0003766	core	chr_13	1243886	1245686
Aus01	jg1509	OG0000398	core	chr_13	1249962	1251257
Aus01	jg1538	OG0008907	core	chr_9	77679	79703
Aus01	jg160	OG0005786	core	chr_4	374758	376767
Aus01	jg1623	OG0008954	core	chr_9	297494	299231
Aus01	jg1682	OG0008997	core	chr_9	508592	510851
Aus01	jg1702	OG0009011	core	chr_9	609469	611417
Aus01	jg1706	OG0009014	core	chr_9	616822	618360
Aus01	jg1708	OG0009016	core	chr_9	623105	628521
Aus01	jg171	OG0005793	core	chr_4	397377	400430
Aus01	jg1765	OG0009058	core	chr_9	779895	781794
Aus01	jg1776	OG0009065	core	chr_9	822171	823873
Aus01	jg1785	OG0009072	core	chr_9	846744	848620
Aus01	jg1817	OG0009099	core	chr_9	921777	923369
Aus01	jg1823	OG0009105	core	chr_9	936177	937835
Aus01	jg188	OG0005808	core	chr_4	433731	435644
Aus01	jg1961	OG0009191	core	chr_9	1275087	1278259
Aus01	jg1980	OG0009205	core	chr_9	1329730	1331235
Aus01	jg1999	OG0009219	core	chr_9	1432485	1434326
Aus01	jg2025	OG0009237	core	chr_9	1530495	1532396
Aus01	jg2070	OG0009273	core	chr_9	1658781	1660826
Aus01	jg2080	OG0009282	core	chr_9	1685959	1687698
Aus01	jg2155	OG0009338	core	chr_9	1893186	1894709
Aus01	jg2187	OG0009366	core	chr_9	2031137	2033179
Aus01	jg2224	OG0008279	core	chr_8	26334	28088
Aus01	jg2237	OG0008290	core	chr_8	58455	60345
Aus01	jg2240	OG0008293	core	chr_8	66223	67869
Aus01	jg2253	OG0008298	core	chr_8	100985	102837
Aus01	jg2258	OG0008302	core	chr_8	109547	111146
Aus01	jg2329	OG0008356	core	chr_8	300590	302395
Aus01	jg2395	OG0012033	accessory	chr_8	482852	484740
Aus01	jg249	OG0005863	core	chr_4	625055	627229
Aus01	jg2529	OG0008493	core	chr_8	952459	954914
Aus01	jg2537	OG0008501	core	chr_8	970115	971767
Aus01	jg2538	OG0008502	core	chr_8	973637	975491
Aus01	jg2542	OG0008506	core	chr_8	981632	983532
Aus01	jg2573	OG0008535	core	chr_8	1053890	1055544
Aus01	jg2634	OG0008590	core	chr_8	1218384	1219815
Aus01	jg2660	OG0008614	core	chr_8	1289608	1291275
Aus01	jg2661	OG0008615	core	chr_8	1292669	1294700
Aus01	jg2680	OG0008633	core	chr_8	1332244	1334656
Aus01	jg2734	OG0008674	core	chr_8	1458465	1460217
Aus01	jg2765	OG0008700	core	chr_8	1546392	1548420
Aus01	jg2814	OG0010176	accessory	chr_8	1690546	1692737
Aus01	jg2868	OG0008782	core	chr_8	1874354	1875609
Aus01	jg2910	OG0008807	core	chr_8	2104148	2105806
Aus01	jg2913	OG0008809	core	chr_8	2108571	2111212
Aus01	jg2936	OG0008825	core	chr_8	2169860	2171655
Aus01	jg294	OG0005904	core	chr_4	760503	762401
Aus01	jg3011	OG0008878	core	chr_8	2486481	2488175
Aus01	jg3030	OG0008896	core	chr_8	2547916	2549352
Aus01	jg305	OG0005909	core	chr_4	789531	791654
Aus01	jg3190	OG0000171	core	chr_10	294333	298635
Aus01	jg322	OG0005921	core	chr_4	835142	836932
Aus01	jg3239	OG0002427	core	chr_10	425171	427265
Aus01	jg3321	OG0002477	core	chr_10	645581	647294
Aus01	jg3333	OG0002481	core	chr_10	690546	692942
Aus01	jg3370	OG0002503	core	chr_10	821634	824160
Aus01	jg3375	OG0002508	core	chr_10	837054	839000
Aus01	jg3395	OG0002525	core	chr_10	896981	898502
Aus01	jg3438	OG0002563	core	chr_10	999130	1000978
Aus01	jg3519	OG0002626	core	chr_10	1198528	1200202
Aus01	jg3558	OG0002663	core	chr_10	1289632	1291382
Aus01	jg3592	OG0010804	accessory	chr_10	1380979	1382904
Aus01	jg3610	OG0002705	core	chr_10	1433470	1435456
Aus01	jg3648	OG0002729	core	chr_10	1576371	1578628
Aus01	jg374	OG0000450	core	chr_4	1010400	1012421
Aus01	jg3798	OG0000516	accessory	chr_2	32980	34981
Aus01	jg385	OG0005971	core	chr_4	1039606	1041908
Aus01	jg3911	OG0000268	core	chr_2	463167	465264
Aus01	jg3960	OG0003898	core	chr_2	634464	636186
Aus01	jg4053	OG0003975	core	chr_2	901516	903467
Aus01	jg4108	OG0004017	core	chr_2	1037523	1039292
Aus01	jg4110	OG0004018	core	chr_2	1041657	1043302
Aus01	jg4123	OG0011338	accessory	chr_2	1088647	1090161
Aus01	jg4216	OG0004101	core	chr_2	1329199	1331221
Aus01	jg4243	OG0004124	core	chr_2	1405944	1407825
Aus01	jg4272	OG0009711	accessory	chr_2	1473302	1475037
Aus01	jg4323	OG0004196	core	chr_2	1600340	1602133
Aus01	jg4337	OG0000179	core	chr_2	1644278	1645532
Aus01	jg4384	OG0004248	core	chr_2	1783553	1785476
Aus01	jg4394	OG0000408	accessory	chr_2	1808802	1810149
Aus01	jg4467	OG0004305	core	chr_2	2052902	2054786
Aus01	jg4471	OG0004309	core	chr_2	2070607	2072240
Aus01	jg4518	OG0000133	core	chr_2	2224580	2228686
Aus01	jg4587	OG0004386	core	chr_2	2441145	2442998
Aus01	jg4671	OG0004445	core	chr_2	2692624	2694495
Aus01	jg4713	OG0004477	core	chr_2	2838921	2840952
Aus01	jg4785	OG0011072	accessory	chr_2	3050974	3053588
Aus01	jg4819	OG0004564	core	chr_2	3184821	3186405
Aus01	jg4829	OG0004571	core	chr_2	3210615	3212329
Aus01	jg4863	OG0004598	core	chr_2	3276242	3278224
Aus01	jg4890	OG0004622	core	chr_2	3365263	3367066
Aus01	jg4892	OG0004624	core	chr_2	3369786	3371447
Aus01	jg4944	OG0004671	core	chr_2	3499212	3500972
Aus01	jg5024	OG0000135	core	chr_2	3752823	3757875
Aus01	jg5046	OG0004741	core	chr_2	3819027	3820739
Aus01	jg5070	OG0009754	accessory	chr_2	3874759	3875214
Aus01	jg5071	OG0009754	accessory	chr_2	3875411	3876467
Aus01	jg5097	OG0004775	core	chr_2	3955292	3956942
Aus01	jg5153	OG0006485	core	chr_5	89089	90921
Aus01	jg5194	OG0014069	singleton	chr_5	239701	240421
Aus01	jg5195	OG0006518	core	chr_5	240464	241491
Aus01	jg5217	OG0006531	core	chr_5	308649	310451
Aus01	jg5274	OG0006567	core	chr_5	533818	535803
Aus01	jg5368	OG0006619	core	chr_5	817320	819177
Aus01	jg5370	OG0006621	core	chr_5	823964	825747
Aus01	jg544	OG0006096	core	chr_4	1534156	1536263
Aus01	jg547	OG0006099	core	chr_4	1544774	1546410
Aus01	jg5470	OG0000473	core	chr_5	1194781	1196301
Aus01	jg5489	OG0012382	accessory	chr_5	1278259	1279989
Aus01	jg5583	OG0006785	core	chr_5	1526788	1528703
Aus01	jg563	OG0006109	core	chr_4	1582190	1584282
Aus01	jg5729	OG0006911	core	chr_5	1913712	1915480
Aus01	jg5758	OG0006940	core	chr_5	1991630	1993170
Aus01	jg5830	OG0006994	core	chr_5	2240766	2242668
Aus01	jg5854	OG0007007	core	chr_5	2326884	2328901
Aus01	jg5883	OG0000017	core	chr_5	2394487	2396415
Aus01	jg5931	OG0007057	core	chr_5	2566836	2568648
Aus01	jg5933	OG0009923	accessory	chr_5	2579387	2581273
Aus01	jg5972	OG0007087	core	chr_5	2711267	2713391
Aus01	jg5973	OG0007088	core	chr_5	2714737	2716232
Aus01	jg6025	OG0007122	core	chr_5	2846668	2847375
Aus01	jg6026	OG0009930	accessory	chr_5	2847693	2848205
Aus01	jg6081	OG0000226	core	chr_5	3034955	3038091
Aus01	jg6134	OG0004810	core	chr_3	111586	113821
Aus01	jg6174	OG0004837	core	chr_3	217992	219833
Aus01	jg6189	OG0004850	core	chr_3	252301	254160
Aus01	jg627	OG0006160	core	chr_4	1826529	1830486
Aus01	jg6284	OG0004921	core	chr_3	544069	546220
Aus01	jg6319	OG0004941	core	chr_3	756531	758235
Aus01	jg6360	OG0004977	core	chr_3	856569	858389
Aus01	jg6375	OG0000432	core	chr_3	985122	985982
Aus01	jg6382	OG0004990	core	chr_3	996626	998411
Aus01	jg6385	OG0004993	core	chr_3	1006941	1008521
Aus01	jg6454	OG0005047	core	chr_3	1243732	1245775
Aus01	jg653	OG0009850	accessory	chr_4	1894457	1896276
Aus01	jg6549	OG0005126	core	chr_3	1474482	1476197
Aus01	jg6553	OG0005130	core	chr_3	1483758	1485529
Aus01	jg6593	OG0005163	core	chr_3	1580179	1581739
Aus01	jg6594	OG0011083	accessory	chr_3	1582083	1582544
Aus01	jg6607	OG0005174	core	chr_3	1607701	1609095
Aus01	jg6676	OG0005229	core	chr_3	1850114	1854479
Aus01	jg6701	OG0005246	core	chr_3	1932684	1934687
Aus01	jg676	OG0006190	core	chr_4	1949488	1951195
Aus01	jg6811	OG0005333	core	chr_3	2251871	2253313
Aus01	jg6846	OG0005357	core	chr_3	2344103	2345856
Aus01	jg6913	OG0005406	core	chr_3	2506283	2507811
Aus01	jg6930	OG0005421	core	chr_3	2538050	2539810
Aus01	jg7063	OG0005526	core	chr_3	2955316	2957273
Aus01	jg7081	OG0005541	core	chr_3	3003554	3005480
Aus01	jg7085	OG0005545	core	chr_3	3011049	3012988
Aus01	jg711	OG0006216	core	chr_4	2055275	2057056
Aus01	jg713	OG0006218	core	chr_4	2061907	2064140
Aus01	jg7139	OG0005582	core	chr_3	3215437	3217239
Aus01	jg7148	OG0005589	core	chr_3	3236607	3238250
Aus01	jg7187	OG0005621	core	chr_3	3334416	3336231
Aus01	jg7197	OG0005630	core	chr_3	3371730	3373533
Aus01	jg7304	OG0005704	core	chr_3	3764886	3767166
Aus01	jg7321	OG0000444	core	chr_3	3806378	3808175
Aus01	jg7325	OG0005719	core	chr_3	3815288	3817259
Aus01	jg7481	OG0000543	core	chr_1	189545	191698
Aus01	jg7512	OG0000564	core	chr_1	276029	277708
Aus01	jg7565	OG0000594	core	chr_1	425984	427477
Aus01	jg7609	OG0000025	core	chr_1	570830	573754
Aus01	jg7773	OG0000751	core	chr_1	1050324	1052165
Aus01	jg7775	OG0000753	core	chr_1	1054414	1056395
Aus01	jg7841	OG0000794	core	chr_1	1290490	1292176
Aus01	jg7885	OG0000834	core	chr_1	1413266	1415522
Aus01	jg7913	OG0000859	core	chr_1	1497851	1499481
Aus01	jg7935	OG0000875	core	chr_1	1564915	1566846
Aus01	jg7960	OG0000892	core	chr_1	1639085	1641001
Aus01	jg8003	OG0000929	core	chr_1	1760772	1762909
Aus01	jg802	OG0006278	core	chr_4	2304771	2306746
Aus01	jg8059	OG0000982	core	chr_1	1901037	1903078
Aus01	jg8079	OG0000328	core	chr_1	1945345	1946936
Aus01	jg8125	OG0001030	core	chr_1	2057959	2060946
Aus01	jg8182	OG0001077	core	chr_1	2226887	2228868
Aus01	jg8185	OG0001080	core	chr_1	2237932	2239936
Aus01	jg820	OG0006288	core	chr_4	2351117	2353054
Aus01	jg8202	OG0000113	core	chr_1	2297690	2298513
Aus01	jg8203	OG0000113	core	chr_1	2296048	2297652
Aus01	jg8245	OG0001130	core	chr_1	2428499	2430002
Aus01	jg8254	OG0001139	core	chr_1	2452903	2455020
Aus01	jg827	OG0006294	core	chr_4	2365693	2368403
Aus01	jg8271	OG0001156	core	chr_1	2494354	2497025
Aus01	jg8301	OG0001179	core	chr_1	2575587	2577168
Aus01	jg8312	OG0001190	core	chr_1	2606710	2607423
Aus01	jg8313	OG0012006	accessory	chr_1	2607590	2608610
Aus01	jg8377	OG0001236	core	chr_1	2770815	2772266
Aus01	jg8585	OG0001415	core	chr_1	3307703	3309848
Aus01	jg8641	OG0001461	core	chr_1	3469007	3470542
Aus01	jg8789	OG0001591	core	chr_1	3861216	3866390
Aus01	jg8863	OG0001647	core	chr_1	4056293	4058552
Aus01	jg8955	OG0001718	core	chr_1	4312285	4313970
Aus01	jg8993	OG0001748	core	chr_1	4444786	4447027
Aus01	jg9003	OG0001758	core	chr_1	4462772	4464692
Aus01	jg9030	OG0009466	accessory	chr_1	4542255	4543271
Aus01	jg9070	OG0001817	core	chr_1	4664940	4667184
Aus01	jg9075	OG0001822	core	chr_1	4681427	4683303
Aus01	jg9104	OG0001845	core	chr_1	4745690	4748098
Aus01	jg9157	OG0001894	core	chr_1	4877009	4878806
Aus01	jg918	OG0006357	core	chr_4	2637615	2638792
Aus01	jg9181	OG0001913	core	chr_1	4963607	4965345
Aus01	jg919	OG0014064	singleton	chr_4	2638825	2639725
Aus01	jg9231	OG0001959	core	chr_1	5099314	5100512
Aus01	jg9249	OG0001974	core	chr_1	5134351	5136029
Aus01	jg9263	OG0001987	core	chr_1	5198755	5203925
Aus01	jg9301	OG0002025	core	chr_1	5291511	5293977
Aus01	jg9309	OG0002032	core	chr_1	5314340	5316916
Aus01	jg9323	OG0002043	core	chr_1	5353796	5355528
Aus01	jg9411	OG0002112	core	chr_1	5597157	5599019
Aus01	jg9449	OG0002148	core	chr_1	5694618	5696081
Aus01	jg9455	OG0002154	core	chr_1	5707316	5710365
Aus01	jg9490	OG0002180	core	chr_1	5801264	5802986
Aus01	jg9498	OG0002187	core	chr_1	5816608	5818416
Aus01	jg954	OG0006386	core	chr_4	2728858	2730532
Aus01	jg9552	OG0002231	core	chr_1	5933278	5935023
Aus01	jg9555	OG0002234	core	chr_1	5938500	5940549
Aus01	jg9562	OG0002240	core	chr_1	5956659	5958316
Aus01	jg9566	OG0002244	core	chr_1	5966937	5968606
Aus01	jg9581	OG0002257	core	chr_1	6002603	6005459
Aus01	jg9696	OG0002357	core	chr_1	6304313	6305876
Aus01	jg9731	OG0003153	core	chr_12	98293	101167
Aus01	jg9744	OG0003161	core	chr_12	140530	142285
Aus01	jg9747	OG0003164	core	chr_12	146431	148251
Aus01	jg9749	OG0003166	core	chr_12	155371	156837
Aus01	jg9813	OG0003213	core	chr_12	351719	353291
Aus01	jg9830	OG0003220	core	chr_12	417997	419730
Aus01	jg9929	OG0010821	accessory	chr_12	709176	710951
CH95	jg10140	OG0001415	core	chr_1	3093008	3095144
CH95	jg10191	OG0001461	core	chr_1	3247586	3249121
CH95	jg10338	OG0001591	core	chr_1	3590641	3595818
CH95	jg1040	OG0012382	accessory	chr_5	1071488	1073218
CH95	jg10404	OG0001647	core	chr_1	3772137	3774396
CH95	jg10488	OG0001718	core	chr_1	4002310	4003421
CH95	jg10523	OG0001748	core	chr_1	4113997	4116238
CH95	jg10533	OG0001758	core	chr_1	4131963	4133883
CH95	jg1054	OG0000473	core	chr_5	1135602	1137122
CH95	jg10559	OG0009466	accessory	chr_1	4199732	4201545
CH95	jg10601	OG0001817	core	chr_1	4297359	4299602
CH95	jg10607	OG0001822	core	chr_1	4313033	4314909
CH95	jg10637	OG0001845	core	chr_1	4382181	4385013
CH95	jg10691	OG0001894	core	chr_1	4530193	4531990
CH95	jg10716	OG0001913	core	chr_1	4626582	4628320
CH95	jg10767	OG0001959	core	chr_1	4747947	4749145
CH95	jg10785	OG0001974	core	chr_1	4783046	4784573
CH95	jg10800	OG0001987	core	chr_1	4813574	4818743
CH95	jg10838	OG0002025	core	chr_1	4904328	4906710
CH95	jg10846	OG0002032	core	chr_1	4927218	4929794
CH95	jg10863	OG0002043	core	chr_1	4972995	4974727
CH95	jg10943	OG0002112	core	chr_1	5241951	5243820
CH95	jg10982	OG0002148	core	chr_1	5350158	5351621
CH95	jg10988	OG0002154	core	chr_1	5362953	5365917
CH95	jg11044	OG0002180	core	chr_1	5519572	5521294
CH95	jg11053	OG0002187	core	chr_1	5535523	5537331
CH95	jg11104	OG0002231	core	chr_1	5649773	5651843
CH95	jg11107	OG0002234	core	chr_1	5655280	5657328
CH95	jg11114	OG0002240	core	chr_1	5687250	5688905
CH95	jg11124	OG0002244	core	chr_1	5713193	5714862
CH95	jg11136	OG0002257	core	chr_1	5743316	5745471
CH95	jg11255	OG0002357	core	chr_1	6077923	6079486
CH95	jg11286	OG0000489	core	chr_7	50955	52947
CH95	jg11290	OG0007785	core	chr_7	74179	76085
CH95	jg11339	OG0007822	core	chr_7	200997	202876
CH95	jg11340	OG0012409	accessory	chr_7	203323	204861
CH95	jg11439	OG0007895	core	chr_7	576000	577113
CH95	jg11441	OG0007896	core	chr_7	580668	582908
CH95	jg11443	OG0007897	core	chr_7	584359	586100
CH95	jg11464	OG0007918	core	chr_7	634598	636584
CH95	jg1148	OG0006785	core	chr_5	1439793	1441708
CH95	jg11556	OG0007976	core	chr_7	1023321	1025367
CH95	jg11683	OG0000160	core	chr_7	1424553	1426467
CH95	jg11685	OG0008076	core	chr_7	1429924	1431587
CH95	jg11831	OG0008191	core	chr_7	1846271	1849171
CH95	jg11861	OG0000292	core	chr_7	1920388	1922232
CH95	jg11884	OG0008216	core	chr_7	2040627	2042255
CH95	jg11919	OG0008244	core	chr_7	2183505	2185602
CH95	jg12178	OG0010139	accessory	chr_7	2850064	2852105
CH95	jg1294	OG0006911	core	chr_5	1810076	1811844
CH95	jg1323	OG0006940	core	chr_5	1911278	1912818
CH95	jg1401	OG0006994	core	chr_5	2181200	2183102
CH95	jg1422	OG0007007	core	chr_5	2245218	2247235
CH95	jg1448	OG0000017	core	chr_5	2317589	2319517
CH95	jg1488	OG0007057	core	chr_5	2466740	2468552
CH95	jg1490	OG0009923	accessory	chr_5	2471768	2473654
CH95	jg1525	OG0007087	core	chr_5	2594908	2597032
CH95	jg1526	OG0007088	core	chr_5	2598378	2599551
CH95	jg1571	OG0007122	core	chr_5	2705592	2706508
CH95	jg1572	OG0009930	accessory	chr_5	2706826	2707338
CH95	jg1624	OG0000226	core	chr_5	2879794	2882945
CH95	jg1784	OG0003153	core	chr_12	88415	91159
CH95	jg1796	OG0003161	core	chr_12	123573	125328
CH95	jg1799	OG0003164	core	chr_12	129467	131287
CH95	jg1801	OG0003166	core	chr_12	137615	139081
CH95	jg184	OG0000368	core	chr_11	129174	131120
CH95	jg1859	OG0003213	core	chr_12	319603	321175
CH95	jg1875	OG0003220	core	chr_12	388588	390344
CH95	jg1974	OG0010821	accessory	chr_12	714356	716236
CH95	jg2071	OG0003372	core	chr_12	965349	967197
CH95	jg2117	OG0003405	core	chr_12	1078163	1079831
CH95	jg2258	OG0008907	core	chr_9	139060	141077
CH95	jg2333	OG0008954	core	chr_9	378588	380344
CH95	jg2393	OG0008997	core	chr_9	624308	626567
CH95	jg2412	OG0009011	core	chr_9	679662	681610
CH95	jg2416	OG0009014	core	chr_9	689638	691176
CH95	jg2419	OG0009016	core	chr_9	695997	701333
CH95	jg2481	OG0009058	core	chr_9	881673	883572
CH95	jg2490	OG0009065	core	chr_9	904063	905765
CH95	jg2498	OG0009072	core	chr_9	952421	954293
CH95	jg2530	OG0009099	core	chr_9	1033469	1035061
CH95	jg2536	OG0009105	core	chr_9	1047860	1049518
CH95	jg260	OG0013487	accessory	chr_11	389584	390344
CH95	jg2646	OG0009191	core	chr_9	1357408	1360579
CH95	jg2663	OG0009205	core	chr_9	1411899	1413386
CH95	jg2683	OG0009219	core	chr_9	1461189	1463030
CH95	jg2707	OG0009237	core	chr_9	1598783	1600684
CH95	jg2753	OG0009273	core	chr_9	1736757	1738802
CH95	jg2763	OG0009282	core	chr_9	1758538	1760273
CH95	jg2829	OG0009338	core	chr_9	1990070	1991591
CH95	jg2862	OG0014198	singleton	chr_9	2104262	2104913
CH95	jg2863	OG0009366	core	chr_9	2104968	2106304
CH95	jg2906	OG0008279	core	chr_8	18478	20249
CH95	jg2918	OG0008290	core	chr_8	52118	54008
CH95	jg2921	OG0008293	core	chr_8	59930	61576
CH95	jg2930	OG0008298	core	chr_8	83101	84951
CH95	jg2935	OG0008302	core	chr_8	91597	93196
CH95	jg296	OG0002834	core	chr_11	476024	477811
CH95	jg3008	OG0008356	core	chr_8	279460	281268
CH95	jg3191	OG0008493	core	chr_8	780083	782537
CH95	jg3199	OG0008501	core	chr_8	797740	799392
CH95	jg3200	OG0008502	core	chr_8	801262	803116
CH95	jg3204	OG0008506	core	chr_8	809282	811182
CH95	jg321	OG0002856	core	chr_11	568033	569688
CH95	jg3235	OG0008535	core	chr_8	912997	914651
CH95	jg3296	OG0008590	core	chr_8	1047889	1049320
CH95	jg3322	OG0008614	core	chr_8	1109930	1111597
CH95	jg3324	OG0008615	core	chr_8	1112991	1115022
CH95	jg3343	OG0008633	core	chr_8	1162048	1164436
CH95	jg3392	OG0008674	core	chr_8	1269673	1271425
CH95	jg3424	OG0008700	core	chr_8	1351354	1353382
CH95	jg3470	OG0010176	accessory	chr_8	1471128	1473517
CH95	jg3528	OG0008782	core	chr_8	1627921	1629577
CH95	jg3568	OG0008807	core	chr_8	1717355	1719013
CH95	jg3570	OG0008809	core	chr_8	1721729	1724245
CH95	jg3590	OG0008825	core	chr_8	1780082	1781877
CH95	jg3657	OG0008878	core	chr_8	2006504	2008198
CH95	jg3677	OG0008896	core	chr_8	2121070	2122506
CH95	jg3695	OG0003507	core	chr_13	62997	64806
CH95	jg3706	OG0003517	core	chr_13	105573	107048
CH95	jg3731	OG0003534	core	chr_13	176265	178028
CH95	jg3739	OG0003539	core	chr_13	199613	201244
CH95	jg3749	OG0010296	accessory	chr_13	222434	224352
CH95	jg3752	OG0003548	core	chr_13	231035	233191
CH95	jg3772	OG0003565	core	chr_13	273010	274965
CH95	jg3789	OG0003575	core	chr_13	316903	319247
CH95	jg3818	OG0003598	core	chr_13	381994	384036
CH95	jg3850	OG0003620	core	chr_13	478505	480388
CH95	jg3876	OG0003644	core	chr_13	537378	538527
CH95	jg3902	OG0003664	core	chr_13	594771	597002
CH95	jg393	OG0002906	core	chr_11	746339	747937
CH95	jg394	OG0002907	core	chr_11	749967	751641
CH95	jg3965	OG0009675	accessory	chr_13	787875	789996
CH95	jg4039	OG0003758	core	chr_13	1010283	1012035
CH95	jg4047	OG0003763	core	chr_13	1031045	1032871
CH95	jg4050	OG0003766	core	chr_13	1038220	1039992
CH95	jg4052	OG0000398	core	chr_13	1043067	1046303
CH95	jg4083	OG0004810	core	chr_3	58365	60604
CH95	jg4118	OG0004837	core	chr_3	181676	183517
CH95	jg4132	OG0004850	core	chr_3	208056	209890
CH95	jg4230	OG0004921	core	chr_3	566422	568572
CH95	jg4257	OG0004941	core	chr_3	767019	768723
CH95	jg4296	OG0004977	core	chr_3	870127	871947
CH95	jg4306	OG0000432	core	chr_3	953777	954637
CH95	jg4312	OG0004990	core	chr_3	965300	967085
CH95	jg4315	OG0004993	core	chr_3	975603	977183
CH95	jg4386	OG0005047	core	chr_3	1228820	1230863
CH95	jg441	OG0010527	accessory	chr_11	901081	902785
CH95	jg4477	OG0005126	core	chr_3	1457992	1459707
CH95	jg4482	OG0005130	core	chr_3	1467262	1469033
CH95	jg4528	OG0005163	core	chr_3	1619696	1621256
CH95	jg4529	OG0011083	accessory	chr_3	1621600	1622061
CH95	jg453	OG0002947	core	chr_11	942886	944652
CH95	jg4542	OG0005174	core	chr_3	1647791	1649185
CH95	jg4611	OG0005229	core	chr_3	1867717	1872082
CH95	jg4631	OG0005246	core	chr_3	1938079	1940082
CH95	jg466	OG0002954	core	chr_11	968043	969895
CH95	jg4740	OG0005333	core	chr_3	2286344	2287786
CH95	jg4774	OG0005357	core	chr_3	2397775	2399540
CH95	jg4837	OG0005406	core	chr_3	2556793	2558321
CH95	jg4854	OG0005421	core	chr_3	2588554	2590314
CH95	jg4972	OG0005526	core	chr_3	2976759	2978717
CH95	jg4989	OG0005541	core	chr_3	3025201	3027280
CH95	jg4993	OG0005545	core	chr_3	3032849	3034681
CH95	jg5044	OG0005582	core	chr_3	3217422	3219224
CH95	jg5053	OG0005589	core	chr_3	3241455	3243098
CH95	jg5067	OG0005621	core	chr_3	3289004	3290819
CH95	jg5098	OG0005630	core	chr_3	3370149	3371952
CH95	jg5198	OG0005704	core	chr_3	3637693	3640440
CH95	jg5214	OG0000444	core	chr_3	3679180	3680977
CH95	jg5218	OG0005719	core	chr_3	3688057	3690028
CH95	jg5264	OG0005750	core	chr_4	26822	28830
CH95	jg5266	OG0005752	core	chr_4	35432	37592
CH95	jg5269	OG0005755	core	chr_4	50123	51652
CH95	jg5329	OG0005786	core	chr_4	310264	312075
CH95	jg5339	OG0005793	core	chr_4	339259	342312
CH95	jg5356	OG0005808	core	chr_4	375762	377678
CH95	jg5417	OG0005863	core	chr_4	584744	586918
[truncated: 3,789 more rows]

## Sheet: Table S3
Table S3: Isolates used to construct the global pangenome of Zymoseptoria tritici
Collection code	Isolate	Country	City/Region (Lat:Long when known)	Source of infected leaves (Collector)	Collection source	Year of collection	Genome previously assembled	Related publication / genome assembly
ST10CRI	_0616	Czech Republic	unknown	Bread wheat (Jana Drabesova)	ETH Zurich McDonald lab	2010	no	Drabešová, J., Ryšánek, P., Brunner, P., McDonald, B.A., Croll, D. 2013. Population genetic structure of Mycosphaerella graminicola and Quinone Outside Inhibitor (QoI) resistance in the Czech Republic. European Journal of Plant Pathology 135:211-224.
BD00 1	_1D1a1	Argentina	Barrow, 38.300° S 60.2333° W	Durum wheat (Cristina Cordo)	ETH Zurich McDonald lab	2000	no	Jürgens, T., Linde, C.C., McDonald, B.A. 2006. Genetic structure of Mycosphaerella graminicola populations from Iran, Argentina and Australia. European Journal of Plant Pathology 115:223-233.
STOreg.S90	a15 4A.10	USA	Corvallis, Oregon, 44.5646° N 123.2620° W	Bread wheat (Bruce McDonald, Chris Mundt)	ETH Zurich McDonald lab	1990	no	Chen, R.S., Boeger, J.M., and McDonald, B.A. 1994. Genetic stability in a population of a plant pathogenic fungus over time. Molecular Ecology 3:209-218.
CNR	_D3a1	Canada	Rosthern, 52.6623° N 106.3318° W	Bread wheat (Geoff Hughes)	ETH Zurich McDonald lab	1992	no	Banke, S., Peschon, A., McDonald B.A. 2004. Phylogenetic analysis of globally distributed Mycosphaerella graminicola populations based on three DNA sequence loci. Fungal Genetics and Biology 41:226-238.
YEQ	_4	Yemen	Q. sharaa	Bread wheat (Omam Mamluk)	*UC Davis, David Gilchrist	1991	no	Unpublished
TN	_26/2-0	Tunisia	Beja, 36.7333° N, 9.1844° E	Durum wheat (Sameh Boukef)	ETH Zurich McDonald lab	2008	no	Boukef, S., McDonald, B.A., Yahyaoui, A., Rezgui, S., Brunner, P.C. 2012. Frequency of mutations associated with fungicide resistance and population structure of Mycosphaerella graminicola in Tunisia. European Journal of Plant Pathology 132:111–122.
STUR95	_E2C.2	Ukraine	Odessa, 46.4825° N, 30.7233° E	Bread wheat (Helen Klechkovskaya)	ETH Zurich McDonald lab	1995	no	Zhan, J., G. H. J. Kema , C. Waalwijk and B. A. McDonald. 2002. Distribution of mating type alleles in the wheat pathogen Mycosphaerella graminicola over spatial scales from lesions to continents. Fungal Genetics and Biology 36:128-136.
STAus01	_1H8	Australia	Wagga Wagga, 35.1082° S 147.3598° E	Bread wheat (Bruce McDonald, Andrew Milgate)	ETH Zurich McDonald lab	2001	no	Zhan, J., C.C. Linde, T. Juergens, U. Merz, F. Steinebrunner, and B. A. McDonald. 2005. Variation for neutral markers is correlated with variation for quantitative traits in the pathogenic fungus Mycosphaerella graminicola. Molecular Ecology 14:2683-2693.
STISY92	_Ar 4f	Israel	Nahal Oz, 31.4727° N 34.4977° E	Bread wheat (Oded Yarden)	ETH Zurich McDonald lab	1992	no	Linde, C., Zhan, J., and B. A. McDonald. 2002. Population structure of Mycosphaerella graminicola: From lesions to continents. Phytopathology 92:946-955.
I	_11a.2	USA	Daviess County, Indiana, 38.7020° N 87.1423° W	Bread wheat (Greg Shaner)	ETH Zurich McDonald lab	1993	no	Zhan, J., G. H. J. Kema , C. Waalwijk and B. A. McDonald. 2002. Distribution of mating type alleles in the wheat pathogen Mycosphaerella graminicola over spatial scales from lesions to continents. Fungal Genetics and Biology 36:128-136.
STCH95	_3B2a	Chile	Chillan, 36.5963° S, 72.0877° W	Bread wheat (Ricardo Madariaga)	ETH Zurich McDonald lab	1994	no	Zhan, J., G. H. J. Kema , C. Waalwijk and B. A. McDonald. 2002. Distribution of mating type alleles in the wheat pathogen Mycosphaerella graminicola over spatial scales from lesions to continents. Fungal Genetics and Biology 36:128-136.
STKE94	_MF1a	Kenya	Njoro, 0.3721° S, 35.9479° E	Bread wheat (Peter F. Arama)	ETH Zurich McDonald lab	1994	no	Unpublished
ST01IR	_26b	Iran	Mehran, 33.1177° N, 46.1733° E	Bread wheat (Mohammad Javan-Nikhah)	ETH Zurich McDonald lab	2001	no	Stukenbrock, E.H., Banke, S., Javan-Nikkhah, M., McDonald, B.A. 2007. Origin and domestication of the fungal wheat pathogen Mycosphaerella graminicola via sympatric speciation. Molecular Biology and Evolution 24:398-411.
ST01IR	_48b	Iran	Mehran, 33.1177° N, 46.1733° E	Bread wheat (Mohammad Javan-Nikhah)	ETH Zurich McDonald lab	2001	no	Stukenbrock, E.H., Banke, S., Javan-Nikkhah, M., McDonald, B.A. 2007. Origin and domestication of the fungal wheat pathogen Mycosphaerella graminicola via sympatric speciation. Molecular Biology and Evolution 24:398-411.
ST99CH	_3D7	Switzerland	Tänikon	Bread wheat (Bruce McDonald)	ETH Zurich McDonald lab	1999	yes	Plissonneau et al. mBio 2016 https://doi.org/10.1128/mBio.01231-16
ST99CH	_3D1	Switzerland	Tänikon	Bread wheat (Bruce McDonald)	ETH Zurich McDonald lab	1999	yes	Plissonneau et al. BMC Biology 2018 https://doi.org/10.1186/s12915-017-0457-4
ST99CH	_1A5	Switzerland	Tänikon	Bread wheat (Bruce McDonald)	ETH Zurich McDonald lab	1999	yes	Plissonneau et al. BMC Biology 2018 https://doi.org/10.1186/s12915-017-0457-4
ST99CH	_1E4	Switzerland	Tänikon	Bread wheat (Bruce McDonald)	ETH Zurich McDonald lab	1999	yes	Plissonneau et al. BMC Biology 2018 https://doi.org/10.1186/s12915-017-0457-4
	IPO323	Netherlands	unknown	Bread wheat (Gert Kema)	Wageningen U Gert Kema's lab	1984	yes	Goodwin et al. PLOS Genetics 2010 https://doi.org/10.1371/journal.pgen.1002070
					* These strains were first isolated in the Gilchrist lab, but are now maintained in the McDonald lab at ETH Zurich
